# Supplementary material for: Biochemical and cellular insights into the Baz2B protein, a non-catalytic subunit of the chromatin remodeling complex
Source: Nucleic Acids Res. 2023 Nov 24;52(1):337–54. doi: 10.1093/nar/gkad1096 (PMC10783490; doi:10.1093/nar/gkad1096)
Supplement: gkad1096_Supplemental_Files [file gkad1096_supplemental_files.zip]

Archive with 3 entries (3 files):
- Microarray_Result_Supplementary Table 8.xlsx
- Supplementary data Breindl et al 20230918 revised_corr2.pdf
- Supplementary data S8 Table_legend.docx
