# Supplementary material for: Biochemical and cellular insights into the Baz2B protein, a non-catalytic subunit of the chromatin remodeling complex
Source: Nucleic Acids Res. 2023 Nov 24;52(1):337–54. doi: 10.1093/nar/gkad1096 (PMC10783490; doi:10.1093/nar/gkad1096)
Supplement: gkad1096_Supplemental_Files [file gkad1096_supplemental_files.zip › Microarray_Result_Supplementary Table 8.xlsx]

## Sheet: res baz2b_del
PROBEID	ENSEMBL	SYMBOL	GENENAME	logFC	AveExpr	P.Value	adj.P.Val	P193_01_Hap1_wt_P5_1.CEL	P193_02_Hap1_wt_P6_2.CEL	P193_04_Hap1_Baz2B_P5_1.CEL	P193_05_Hap1_Baz2B_P6_2.CEL	biotype
16966809	ENSG00000134853	PDGFRA	platelet derived growth factor receptor alpha	-2.76826	5.70307	2.36924e-08	0.000190619	7.14849	7.0259	4.35047	4.2874	protein_coding
17122488	ENSG00000172965	MIR4435-2HG	MIR4435-2 host gene	-2.73016	5.81516	2.49371e-08	0.000190619	7.12277	7.23772	4.42218	4.47799	lncRNA
16942958	ENSG00000044524	EPHA3	EPH receptor A3	-2.42791	5.49179	4.26916e-08	0.000217556	6.70735	6.70414	4.27879	4.27687	protein_coding
16798479	ENSG00000186297	GABRA5	gamma-aminobutyric acid type A receptor alpha5 subunit	2.38076	6.85745	7.14784e-08	0.000273191	5.73524	5.5989	8.04113	8.05452	protein_coding
17048190	ENSG00000058091	CDK14	cyclin dependent kinase 14	-2.3596	4.92566	2.12537e-07	0.000649853	6.11225	6.09867	3.88866	3.60306	protein_coding
17105706	ENSG00000185222	TCEAL9	transcription elongation factor A like 9	2.14032	6.1937	2.70198e-07	0.000688466	5.1736	5.07347	7.36442	7.1633	protein_coding
17070110	ENSG00000137558	PI15	peptidase inhibitor 15	-2.30403	6.1809	3.21659e-07	0.000702504	7.26821	7.39762	5.17259	4.88516	protein_coding
16891637	ENSG00000144468	RHBDD1	rhomboid domain containing 1	2.0986	4.09214	4.13104e-07	0.000789442	3.15021	2.93548	5.06631	5.21658	protein_coding
17122496	ENSG00000172965	MIR4435-2HG	MIR4435-2 host gene	-1.80198	3.47805	5.33686e-07	0.000865748	4.44407	4.31401	2.58956	2.56456	lncRNA
16890005	ENSG00000118246	FASTKD2	FAST kinase domains 2	-1.8459	2.78505	5.66293e-07	0.000865748	3.74074	3.67527	1.78122	1.94298	protein_coding
17001927	ENSG00000113140	SPARC	secreted protein acidic and cysteine rich	-1.80008	4.72499	6.28638e-07	0.000873693	5.62483	5.62522	3.90567	3.74423	protein_coding
16687875	ENSG00000177606	JUN	Jun proto-oncogene, AP-1 transcription factor subunit	-1.72997	5.65671	7.11047e-07	0.000885352	6.47105	6.57233	4.83301	4.75044	protein_coding
16924268	ENSG00000180530	NRIP1	nuclear receptor interacting protein 1	-1.88072	4.84687	7.6353e-07	0.000885352	5.68847	5.886	3.97314	3.83989	protein_coding
16661155	ENSG00000131914	LIN28A	lin-28 homolog A	-2.64845	5.63515	8.10762e-07	0.000885352	6.96517	6.95358	4.58177	4.04009	protein_coding
17012447	ENSG00000196569	LAMA2	laminin subunit alpha 2	-1.65711	5.20985	1.08844e-06	0.00110934	6.10862	5.96819	4.41125	4.35134	protein_coding
17016390	ENSG00000273802	HIST1H2BG	histone cluster 1 H2B family member g	-1.78836	7.14641	1.19647e-06	0.00111079	7.98417	8.097	6.14085	6.3636	protein_coding
17110040	ENSG00000147027	TMEM47	transmembrane protein 47	-1.64206	6.54481	1.23519e-06	0.00111079	7.3684	7.36327	5.80543	5.64213	protein_coding
17105393	ENSG00000126950	TMEM35A	transmembrane protein 35A	-2.3792	4.6405	1.45715e-06	0.00123761	6.03666	5.62354	3.60831	3.29349	protein_coding
16817630	ENSG00000103485	QPRT	quinolinate phosphoribosyltransferase	-1.59334	6.94761	1.6781e-06	0.00135025	7.6551	7.83345	6.14996	6.15191	protein_coding
16967523	ENSG00000178522	AMBN	ameloblastin	-2.32709	4.9077	1.81328e-06	0.00138607	5.93007	6.21242	3.52195	3.96635	protein_coding
16671874	ENSG00000132718	SYT11	synaptotagmin 11	-2.02502	4.36206	1.93309e-06	0.00139762	5.26865	5.48049	3.17036	3.52874	protein_coding
16887917	ENSG00000128714	HOXD13	homeobox D13	1.47822	6.98913	2.01122e-06	0.00139762	6.23403	6.26602	7.78086	7.67563	protein_coding
16930166	ENSG00000244509	APOBEC3C	apolipoprotein B mRNA editing enzyme catalytic subunit 3C	-1.79213	5.97356	2.17419e-06	0.00144518	6.77855	6.96069	5.21303	4.94195	protein_coding
16998551	ENSG00000173930	SLCO4C1	solute carrier organic anion transporter family member 4C1	1.63241	5.08242	2.51663e-06	0.00158458	4.27393	4.2585	6.02903	5.76822	protein_coding
17085901	ENSG00000135046	ANXA1	annexin A1	-1.55125	6.45513	2.63534e-06	0.00158458	7.16001	7.3015	5.76227	5.59674	protein_coding
17025523	ENSG00000112541	PDE10A	phosphodiesterase 10A	-1.95057	4.55666	2.69487e-06	0.00158458	5.67549	5.38841	3.73725	3.42551	protein_coding
17105321	ENSG00000000005	TNMD	tenomodulin	1.69293	6.60508	3.82046e-06	0.00211024	5.68349	5.83373	7.60708	7.296	protein_coding
16716478	ENSG00000148677	ANKRD1	ankyrin repeat domain 1	-1.61523	4.06903	3.91693e-06	0.00211024	4.78944	4.96385	3.38821	3.13462	protein_coding
16778241	ENSG00000133110	POSTN	periostin	-2.10886	3.71569	4.00294e-06	0.00211024	4.50416	5.0361	2.69838	2.62414	protein_coding
16809659	ENSG00000166450	PRTG	protogenin	-1.29105	4.76247	4.68082e-06	0.00238534	5.40204	5.41395	4.15446	4.07944	protein_coding
17122664	ENSG00000222041	CYTOR	cytoskeleton regulator RNA	-1.55271	4.20507	6.62919e-06	0.00324297	5.06852	4.89433	3.28393	3.57348	lncRNA
17020787	ENSG00000164430	CGAS	cyclic GMP-AMP synthase	-1.87583	4.74827	6.788e-06	0.00324297	5.83961	5.53276	4.00803	3.61266	protein_coding
16886717	ENSG00000136542	GALNT5	polypeptide N-acetylgalactosaminyltransferase 5	1.17959	5.22202	8.29593e-06	0.00375647	4.60949	4.65497	5.80311	5.82054	protein_coding
16738657	ENSG00000156689	GLYATL2	glycine-N-acyltransferase like 2	1.18049	3.43879	8.35426e-06	0.00375647	2.84397	2.85312	4.05604	4.00203	protein_coding
17005586	ENSG00000276966	HIST1H4E	histone cluster 1 H4 family member e	-1.86282	6.16573	9.67625e-06	0.00422659	6.83788	7.35639	5.30546	5.16317	protein_coding
16947173	ENSG00000196549	MME	membrane metalloendopeptidase	1.38642	7.817	1.15763e-05	0.00491605	7.27723	6.97035	8.52485	8.49558	protein_coding
16984244	ENSG00000145623	OSMR	oncostatin M receptor	-1.70967	4.56738	1.20088e-05	0.0049619	5.50934	5.33508	3.94181	3.48329	protein_coding
16967202	ENSG00000150471	ADGRL3	adhesion G protein-coupled receptor L3	-1.15842	5.48933	1.64434e-05	0.00661543	6.02468	6.11239	4.9899	4.83034	protein_coding
17122492	ENSG00000172965	MIR4435-2HG	MIR4435-2 host gene	-1.46325	3.9588	1.72622e-05	0.00676679	4.48891	4.89194	3.22198	3.23237	lncRNA
16819297	ENSG00000070915	SLC12A3	solute carrier family 12 member 3	1.86176	6.15641	1.97794e-05	0.0075597	4.91167	5.5394	7.09115	7.08343	protein_coding
16998850	ENSG00000129595	EPB41L4A	erythrocyte membrane protein band 4.1 like 4A	1.12771	3.95945	2.13528e-05	0.00796198	3.47776	3.31343	4.575	4.47161	protein_coding
16990267	ENSG00000113209	PCDHB5	protocadherin beta 5	1.11724	6.65018	2.3231e-05	0.00845608	5.99371	6.18942	7.22116	7.19643	protein_coding
17105069	ENSG00000147145	LPAR4	lysophosphatidic acid receptor 4	1.37996	3.9309	2.43941e-05	0.00867295	3.23412	3.24771	4.81866	4.42309	protein_coding
16799315	ENSG00000137801	THBS1	thrombospondin 1	-2.0848	5.16929	2.6302e-05	0.00899178	5.90152	6.52185	3.89477	4.359	protein_coding
16911283	ENSG00000182621	PLCB1	phospholipase C beta 1	-1.11183	5.00463	2.73449e-05	0.00899178	5.53328	5.58781	4.55379	4.34364	protein_coding
16853527	ENSG00000101605	MYOM1	myomesin 1	-1.93791	4.60901	2.76145e-05	0.00899178	5.68978	5.46615	3.97706	3.30306	protein_coding
16788475	ENSG00000185559	DLK1	delta like non-canonical Notch ligand 1	1.33535	4.97149	2.76435e-05	0.00899178	4.13468	4.47294	5.7294	5.54893	protein_coding
17113672	ENSG00000234493	RHOXF1P1	Rhox homeobox family member 1 pseudogene 1	1.09436	5.82283	2.91451e-05	0.0092827	5.33315	5.21816	6.45803	6.282	transcribed_unprocessed_pseudogene
16968356	ENSG00000152785	BMP3	bone morphogenetic protein 3	1.52029	4.7974	3.60856e-05	0.0110462	3.77781	4.2967	5.60005	5.51504	protein_coding
17122650	ENSG00000172965	MIR4435-2HG	MIR4435-2 host gene	-1.20473	3.7733	3.6337e-05	0.0110462	4.22697	4.52436	3.24198	3.0999	lncRNA
17122652	ENSG00000172965	MIR4435-2HG	MIR4435-2 host gene	-1.24997	3.73397	3.68496e-05	0.0110462	4.18534	4.53256	3.05625	3.16172	lncRNA
16739733	ENSG00000168004	PLAAT5	phospholipase A and acyltransferase 5	0.987178	5.58564	3.78149e-05	0.0111176	5.05043	5.13367	6.02836	6.13009	protein_coding
16782980	ENSG00000186960	LINC01551	long intergenic non-protein coding RNA 1551	1.04008	4.84971	4.02691e-05	0.0116157	4.24676	4.41258	5.4311	5.30839	lncRNA
16875014	ENSG00000197608	ZNF841	zinc finger protein 841	-1.10336	4.56096	4.69378e-05	0.0132886	5.00523	5.22005	3.91553	4.10302	protein_coding
17012087	ENSG00000196376	SLC35F1	solute carrier family 35 member F1	-1.04068	6.44394	4.98825e-05	0.0138655	6.91824	7.01032	6.03375	5.81346	protein_coding
16759153	ENSG00000111432	FZD10	frizzled class receptor 10	0.971457	4.89303	5.5034e-05	0.0148293	4.32517	4.48943	5.34005	5.41746	protein_coding
17122644	ENSG00000172965	MIR4435-2HG	MIR4435-2 host gene	-1.1216	4.01406	5.61194e-05	0.0148293	4.47044	4.67927	3.57638	3.33013	lncRNA
17080516	ENSG00000136960	ENPP2	ectonucleotide pyrophosphatase/phosphodiesterase 2	0.93532	5.10094	5.63496e-05	0.0148293	4.65826	4.6083	5.63294	5.50426	protein_coding
16990257	ENSG00000112852	PCDHB2	protocadherin beta 2	1.55058	4.05245	5.72299e-05	0.0148293	3.17271	3.3816	5.11028	4.5452	protein_coding
16820439	ENSG00000184939	ZFP90	ZFP90 zinc finger protein	-1.08972	6.55088	6.36722e-05	0.01602	7.15934	7.03213	5.86247	6.14956	protein_coding
16938527	ENSG00000144642	RBMS3	RNA binding motif single stranded interacting protein 3	-0.963951	4.02064	6.39206e-05	0.01602	4.54029	4.46494	3.4473	3.63003	protein_coding
16935989	ENSG00000221598	MIR1249	microRNA 1249	1.26668	3.89748	6.6585e-05	0.0164186	3.37673	3.15155	4.33759	4.72405	miRNA
16775725	ENSG00000165300	SLITRK5	SLIT and NTRK like family member 5	-1.48209	4.30737	7.12842e-05	0.0172983	5.22995	4.86689	3.79958	3.33307	protein_coding
16748590	ENSG00000134531	EMP1	epithelial membrane protein 1	-1.05387	4.30311	8.04709e-05	0.0192225	4.68613	4.97396	3.84035	3.712	protein_coding
16876060	ENSG00000152454	ZNF256	zinc finger protein 256	-1.25604	3.47414	9.07472e-05	0.0213437	4.17841	4.0259	2.61907	3.07317	protein_coding
16686376	ENSG00000162415	ZSWIM5	zinc finger SWIM-type containing 5	0.89684	5.27375	0.000106174	0.0243959	4.91205	4.73861	5.77339	5.67096	protein_coding
16744616	ENSG00000182985	CADM1	cell adhesion molecule 1	0.960056	3.37208	0.000107099	0.0243959	3.02577	2.75834	3.87047	3.83375	protein_coding
16924592	ENSG00000166265	CYYR1	cysteine and tyrosine rich 1	-0.991363	6.07092	0.000108511	0.0243959	6.50589	6.62732	5.71279	5.4377	protein_coding
17109170	ENSG00000046653	GPM6B	glycoprotein M6B	-0.812518	4.2247	0.000113576	0.0251645	4.60316	4.65876	3.84228	3.7946	protein_coding
16682333	ENSG00000117122	MFAP2	microfibril associated protein 2	-1.41223	3.62344	0.000117661	0.0256971	4.37047	4.28865	2.61256	3.2221	protein_coding
17106972	ENSG00000147256	ARHGAP36	Rho GTPase activating protein 36	-1.02157	4.07469	0.000122496	0.0263763	4.49078	4.68018	3.70671	3.4211	protein_coding
16886066	ENSG00000144229	THSD7B	thrombospondin type 1 domain containing 7B	0.997814	4.11492	0.000131419	0.0276629	3.70241	3.52961	4.47231	4.75534	protein_coding
16957986	ENSG00000180353	HCLS1	hematopoietic cell-specific Lyn substrate 1	0.808336	6.28382	0.000133606	0.0276629	5.90152	5.85778	6.73952	6.63646	protein_coding
17061662	ENSG00000091136	LAMB1	laminin subunit beta 1	-0.796478	6.6854	0.000133899	0.0276629	7.05926	7.10803	6.2526	6.32173	protein_coding
16920585	ENSG00000101144	BMP7	bone morphogenetic protein 7	1.11016	5.6123	0.000136138	0.0277504	4.9982	5.11624	6.37226	5.96249	protein_coding
16906352	ENSG00000204262	COL5A2	collagen type V alpha 2 chain	-0.878485	4.01128	0.000139771	0.0278374	4.46542	4.43563	3.46148	3.68261	protein_coding
16982342	ENSG00000179046	TRIML2	tripartite motif family like 2	0.820631	5.71553	0.0001404	0.0278374	5.3541	5.25633	6.07175	6.17994	protein_coding
16702351	ENSG00000107485	GATA3	GATA binding protein 3	-0.869609	5.3826	0.000143109	0.0278374	5.90292	5.73189	5.01409	4.8815	protein_coding
16737515	ENSG00000052850	ALX4	ALX homeobox 4	0.917368	5.91499	0.000145433	0.0278374	5.32338	5.58923	6.34844	6.3989	protein_coding
16776080	ENSG00000125246	CLYBL	citrate lyase beta like	-0.818933	4.29013	0.000147202	0.0278374	4.68938	4.70981	3.95629	3.80504	protein_coding
16681304	ENSG00000116285	ERRFI1	ERBB receptor feedback inhibitor 1	-0.840604	5.2801	0.00014749	0.0278374	5.62699	5.77381	4.91584	4.80376	protein_coding
17077525	ENSG00000178538	CA8	carbonic anhydrase 8	-1.01911	4.49331	0.000150207	0.0280045	5.12969	4.87603	3.85117	4.11633	protein_coding
16757373	ENSG00000111335	OAS2	2'-5'-oligoadenylate synthetase 2	0.823782	3.35924	0.000152788	0.0281425	2.88721	3.00748	3.71304	3.82921	protein_coding
16746992	ENSG00000118971	CCND2	cyclin D2	-0.762744	4.76555	0.00015898	0.0289344	5.13537	5.15847	4.3944	4.37395	protein_coding
17008325	ENSG00000112164	GLP1R	glucagon like peptide 1 receptor	0.794348	4.86814	0.00017307	0.0308352	4.54114	4.4008	5.28325	5.24738	protein_coding
17092648	ENSG00000173068	BNC2	basonuclin 2	-0.772981	4.88955	0.000175642	0.0308352	5.22949	5.32258	4.4771	4.52901	protein_coding
16995645	ENSG00000153071	DAB2	DAB adaptor protein 2	-0.893408	3.52151	0.000176092	0.0308352	3.89821	4.03822	3.19202	2.95759	protein_coding
17059323	ENSG00000075213	SEMA3A	semaphorin 3A	-0.807116	3.58905	0.000177492	0.0308352	4.07594	3.90928	3.16835	3.20264	protein_coding
16690908	ENSG00000171385	KCND3	potassium voltage-gated channel subfamily D member 3	-1.26178	4.97303	0.00018947	0.0325463	5.41694	5.79091	4.12107	4.56321	protein_coding
16760896	ENSG00000171847	FAM90A1	family with sequence similarity 90 member A1	-1.01412	4.23288	0.000212506	0.0360977	4.58177	4.89811	3.85429	3.59735	protein_coding
16977833	ENSG00000152583	SPARCL1	SPARC like 1	0.744231	3.74429	0.000227673	0.0382491	3.31813	3.42622	4.10634	4.12646	protein_coding
16866232	ENSG00000198131	ZNF544	zinc finger protein 544	-0.760997	3.25633	0.000247315	0.0410973	3.56046	3.71319	2.90055	2.8511	protein_coding
17078134	ENSG00000104313	EYA1	EYA transcriptional coactivator and phosphatase 1	1.00467	5.79418	0.00025282	0.0415603	5.10541	5.47828	6.39554	6.1975	protein_coding
16697893	ENSG00000159166	LAD1	ladinin 1	0.749853	4.67934	0.000257171	0.0417097	4.29143	4.31741	5.12778	4.98076	protein_coding
16690211	ENSG00000060718	COL11A1	collagen type XI alpha 1 chain	-0.968668	4.43578	0.000259185	0.0417097	4.97055	4.86968	3.7606	4.14229	protein_coding
16803006	ENSG00000260266	PPIAP46	peptidylprolyl isomerase A pseudogene 46	-0.700854	6.53784	0.000283	0.0450678	6.88182	6.8947	6.16362	6.2112	transcribed_processed_pseudogene
16951863	ENSG00000144644	GADL1	glutamate decarboxylase like 1	0.920197	5.89784	0.000321658	0.0497855	5.33251	5.54298	6.51607	6.19981	protein_coding
16921832	ENSG00000154721	JAM2	junctional adhesion molecule 2	-0.706368	4.42165	0.000321874	0.0497855	4.71855	4.83112	4.07085	4.06609	protein_coding
17126014	ENSG00000263649	MIR3135B	microRNA 3135b	1.0164	5.06919	0.000322394	0.0497855	4.73164	4.39034	5.42035	5.73442	miRNA
16989736	ENSG00000120738	EGR1	early growth response 1	-1.17798	6.42083	0.000329517	0.0503766	6.96967	7.04997	5.53746	6.12621	protein_coding
16909257	ENSG00000135917	SLC19A3	solute carrier family 19 member 3	-1.15862	4.30751	0.000336158	0.0507662	4.59769	5.17595	3.69412	3.76227	protein_coding
17043205	ENSG00000196204	RNF216P1	ring finger protein 216 pseudogene 1	-0.709411	4.65209	0.000338707	0.0507662	5.07249	4.9411	4.30313	4.29163	transcribed_unprocessed_pseudogene
16971712	ENSG00000164116	GUCY1A1	guanylate cyclase 1 soluble subunit alpha 1	0.814026	5.31558	0.000345599	0.0508184	4.94209	4.87505	5.86029	5.5849	protein_coding
17125812	ENSG00000284155	MIR194-2	microRNA 194-2	-0.715242	4.18248	0.000345704	0.0508184	4.5049	4.5753	3.75985	3.88987	miRNA
16692614	ENSG00000183598	HIST2H3D	histone cluster 2 H3 family member d	-0.906655	8.1272	0.000393259	0.0572585	8.49938	8.66167	7.49434	7.8534	protein_coding
17016379	ENSG00000180596	HIST1H2BC	histone cluster 1 H2B family member c	-0.671398	4.87194	0.000399048	0.0575533	5.18146	5.23382	4.56647	4.50601	protein_coding
16670276	ENSG00000232527	LSP1P5	LSP1 pseudogene 5	-0.789138	4.62815	0.000404219	0.0577542	5.1222	4.92324	4.33042	4.13675	lncRNA
16840464	ENSG00000284027	MIR497	microRNA 497	-0.714959	3.59431	0.000419668	0.0594064	3.89587	4.0077	3.31046	3.16319	miRNA
17005797	ENSG00000265565	MIR3143	microRNA 3143	-1.15145	8.66057	0.000428441	0.0600918	8.93087	9.54171	8.08681	8.08288	miRNA
17118880	ENSG00000196668	LINC00173	long intergenic non-protein coding RNA 173	-0.693574	3.49199	0.000450467	0.0626067	3.78401	3.89355	3.08542	3.20499	lncRNA
16757603	ENSG00000196668	LINC00173	long intergenic non-protein coding RNA 173	-0.737205	3.63422	0.000459632	0.0626872	4.00419	4.00146	3.14938	3.38185	lncRNA
16745561	ENSG00000200879	SNORD14E	small nucleolar RNA, C/D box 14E	-1.11559	5.82509	0.000461914	0.0626872	6.63465	6.13112	5.42414	5.11046	snoRNA
16735366	ENSG00000166407	LMO1	LIM domain only 1	0.819613	3.88173	0.00046388	0.0626872	3.36182	3.58203	4.41478	4.1683	protein_coding
17016360	ENSG00000278705	HIST1H4B	histone cluster 1 H4 family member b	-0.893162	4.42593	0.000467448	0.0626872	4.73526	5.00976	3.8308	4.12789	protein_coding
16829722	ENSG00000255095	OR1D4	olfactory receptor family 1 subfamily D member 4 (gene/pseudogene)	0.74177	4.05896	0.000476097	0.063292	3.65061	3.72553	4.54595	4.31373	transcribed_unprocessed_pseudogene
17025738	ENSG00000203688	LINC02487	long intergenic non-protein coding RNA 2487	-0.66439	5.19769	0.000492311	0.064171	5.59044	5.46933	4.85708	4.87391	lncRNA
16718670	ENSG00000151892	GFRA1	GDNF family receptor alpha 1	-0.735815	4.14766	0.000493114	0.064171	4.56399	4.46715	3.89045	3.66907	protein_coding
17119328	ENSG00000264141	MIR3928	microRNA 3928	0.876784	4.41516	0.000501109	0.064171	3.77812	4.17542	4.83972	4.86738	miRNA
16909042	ENSG00000124019	FAM124B	family with sequence similarity 124 member B	-0.949318	3.83097	0.000508813	0.064171	4.45281	4.15844	3.53767	3.17495	protein_coding
17112498	ENSG00000124429	POF1B	POF1B actin binding protein	0.909523	4.30642	0.00051194	0.064171	4.02963	3.67368	4.88351	4.63885	protein_coding
16865153	ENSG00000105605	CACNG7	calcium voltage-gated channel auxiliary subunit gamma 7	-1.16148	4.77045	0.000519648	0.064171	5.11996	5.58242	4.41574	3.96367	protein_coding
17077502	ENSG00000198846	TOX	thymocyte selection associated high mobility group box	-0.799923	7.30662	0.000522053	0.064171	7.57031	7.84286	6.8174	6.99593	protein_coding
16957396	ENSG00000091986	CCDC80	coiled-coil domain containing 80	-0.810725	4.9481	0.000522084	0.064171	5.25431	5.45261	4.67922	4.40624	protein_coding
16956448	ENSG00000114480	GBE1	1,4-alpha-glucan branching enzyme 1	0.836249	4.95544	0.000524157	0.064171	4.47329	4.60134	5.54414	5.20299	protein_coding
16851586	ENSG00000154040	CABYR	calcium binding tyrosine phosphorylation regulated	-0.906886	4.10775	0.000527942	0.064171	4.75741	4.36499	3.56206	3.74656	protein_coding
16702935	ENSG00000165995	CACNB2	calcium voltage-gated channel auxiliary subunit beta 2	-0.686452	6.17035	0.000528882	0.064171	6.60344	6.42372	5.81857	5.83568	protein_coding
17008007	ENSG00000124762	CDKN1A	cyclin dependent kinase inhibitor 1A	0.646243	5.20802	0.000538432	0.0648154	4.91688	4.85291	5.493	5.56928	protein_coding
16811249	ENSG00000137831	UACA	uveal autoantigen with coiled-coil domains and ankyrin repeats	-0.66611	7.79907	0.000560956	0.0669991	8.19177	8.07247	7.51581	7.41622	protein_coding
16931532	ENSG00000219438	TAFA5	TAFA chemokine like family member 5	0.702769	4.2364	0.000568276	0.0673473	3.80859	3.96145	4.50972	4.66586	protein_coding
16907812	ENSG00000115361	ACADL	acyl-CoA dehydrogenase long chain	0.808274	4.05385	0.000596642	0.070165	3.82413	3.47529	4.48559	4.43038	protein_coding
17112235	ENSG00000102383	ZDHHC15	zinc finger DHHC-type containing 15	0.709884	5.49885	0.000602473	0.07031	5.20213	5.08568	5.95758	5.75	protein_coding
17112956	ENSG00000180964	TCEAL8	transcription elongation factor A like 8	-1.00562	3.7215	0.000614597	0.0711815	4.4227	4.02591	3.40354	3.03384	protein_coding
17055459	ENSG00000214960	CRPPA	CDP-L-ribitol pyrophosphorylase A	-1.13314	3.34015	0.000632602	0.072716	3.90801	3.90543	3.10014	2.44701	protein_coding
17070949	ENSG00000104413	ESRP1	epithelial splicing regulatory protein 1	0.644178	4.75654	0.000640347	0.0730569	4.44653	4.42236	5.14713	5.01012	protein_coding
17069402	ENSG00000274956	NKAIN3-IT1	NKAIN3 intronic transcript	0.811454	4.24757	0.000659059	0.0746348	4.02314	3.66055	4.69057	4.61603	lncRNA
16964549	ENSG00000168824	NSG1	neuronal vesicle trafficking associated 1	0.636796	5.14338	0.000668035	0.075095	4.83068	4.81929	5.52775	5.39581	protein_coding
16708260	ENSG00000235823	OLMALINC	oligodendrocyte maturation-associated long intergenic non-coding RNA	-0.973232	5.7592	0.000678169	0.0756777	6.50971	5.98191	5.27068	5.27448	lncRNA
16660360	ENSG00000158825	CDA	cytidine deaminase	-0.958122	4.81326	0.000688275	0.0762489	5.03411	5.55053	4.3324	4.33599	protein_coding
17092947	ENSG00000198680	TUSC1	tumor suppressor candidate 1	0.614313	4.91726	0.000715741	0.0787212	4.56546	4.65474	5.23181	5.21702	protein_coding
16784008	ENSG00000198513	ATL1	atlastin GTPase 1	0.801726	5.42961	0.00072096	0.0787288	5.21243	4.84507	5.86075	5.80019	protein_coding
17005582	ENSG00000277224	HIST1H2BF	histone cluster 1 H2B family member f	-0.696323	7.13376	0.000738637	0.0790497	7.36776	7.5961	6.8381	6.73311	protein_coding
16852573	ENSG00000049759	NEDD4L	NEDD4 like E3 ubiquitin protein ligase	0.604268	7.2928	0.000739295	0.0790497	6.97192	7.00941	7.6209	7.56896	protein_coding
16988376	ENSG00000133835	HSD17B4	hydroxysteroid 17-beta dehydrogenase 4	0.606548	8.13279	0.000739646	0.0790497	7.83325	7.82578	8.47294	8.39919	protein_coding
17102309	ENSG00000169306	IL1RAPL1	interleukin 1 receptor accessory protein like 1	0.721075	4.02744	0.000749072	0.0790497	3.80615	3.52765	4.35595	4.42	protein_coding
16938875	ENSG00000144681	STAC	SH3 and cysteine rich domain	0.674685	4.13034	0.000753297	0.0790497	3.72443	3.86156	4.55594	4.37942	protein_coding
17119240	ENSG00000265682	MIR4267	microRNA 4267	0.619392	4.01291	0.000755281	0.0790497	3.75226	3.65417	4.28742	4.35779	miRNA
16707631	ENSG00000138193	PLCE1	phospholipase C epsilon 1	0.603656	5.39617	0.000762129	0.0790497	5.06061	5.12809	5.68233	5.71367	protein_coding
16697930	ENSG00000174307	PHLDA3	pleckstrin homology like domain family A member 3	0.705924	4.42503	0.000771346	0.0790497	3.97953	4.16462	4.67917	4.87682	protein_coding
16827280	ENSG00000207948	MIR328	microRNA 328	0.643292	5.03144	0.000775606	0.0790497	4.6214	4.79819	5.34762	5.35856	miRNA
17119050	ENSG00000207948	MIR328	microRNA 328	0.643292	5.03144	0.000775606	0.0790497	4.6214	4.79819	5.34762	5.35856	miRNA
17101543	ENSG00000205542	TMSB4X	thymosin beta 4 X-linked	-0.728861	6.10891	0.000787439	0.0797243	6.32362	6.62305	5.72243	5.76652	protein_coding
17112364	ENSG00000078596	ITM2A	integral membrane protein 2A	0.655717	9.53839	0.000825514	0.0827007	9.3144	9.10666	9.88019	9.85231	protein_coding
17046337	ENSG00000266168	MIR3147	microRNA 3147	0.833734	3.77768	0.000827656	0.0827007	3.46589	3.25574	4.37883	4.01026	miRNA
16719217	ENSG00000182022	CHST15	carbohydrate sulfotransferase 15	0.637707	4.51218	0.000847129	0.0840968	4.28127	4.10539	4.80435	4.85773	protein_coding
17093498	ENSG00000205143	ARID3C	AT-rich interaction domain 3C	0.664689	3.53855	0.000854562	0.0842874	3.09171	3.32069	3.87708	3.8647	protein_coding
16690638	ENSG00000134202	GSTM3	glutathione S-transferase mu 3	-0.593899	4.26822	0.000879222	0.0861638	4.58092	4.54941	3.92893	4.01361	protein_coding
16727976	ENSG00000006534	ALDH3B1	aldehyde dehydrogenase 3 family member B1	-0.59007	4.6999	0.000896909	0.0873373	4.98336	5.00652	4.44505	4.36469	protein_coding
16922385	ENSG00000237945	LINC00649	long intergenic non-protein coding RNA 649	-0.715941	4.07999	0.00091707	0.0887352	4.578	4.29794	3.78732	3.65673	lncRNA
17121922	ENSG00000263417	GTSCR1	Gilles de la Tourette syndrome chromosome region, candidate 1	0.633345	3.80621	0.000935027	0.0891803	3.46522	3.51386	4.02879	4.21698	lncRNA
17020520	ENSG00000146166	LGSN	lengsin, lens protein with glutamine synthetase domain	0.840231	3.74074	0.000935251	0.0891803	3.41302	3.22822	3.95695	4.36476	protein_coding
16733689	ENSG00000166105	GLB1L3	galactosidase beta 1 like 3	-0.668278	4.32031	0.000942513	0.0891803	4.65435	4.65456	4.11134	3.86101	protein_coding
16942743	ENSG00000185008	ROBO2	roundabout guidance receptor 2	-0.680673	5.86694	0.000945003	0.0891803	6.17	6.24455	5.65532	5.39788	protein_coding
16723318	ENSG00000135378	PRRG4	proline rich and Gla domain 4	-0.715577	4.24649	0.000956839	0.0893894	4.45728	4.75128	3.94487	3.83254	protein_coding
16777571	ENSG00000180730	SHISA2	shisa family member 2	-0.846578	4.6588	0.000958913	0.0893894	4.85551	5.30867	4.20388	4.26714	protein_coding
16881546	ENSG00000230002	ALMS1-IT1	ALMS1 intronic transcript 1	-0.63861	5.8456	0.000980109	0.0908115	6.2408	6.089	5.6	5.45259	lncRNA
17121990	ENSG00000183850	ZNF730	zinc finger protein 730	-1.61519	5.02403	0.00100758	0.0927941	6.15332	5.50994	4.67378	3.75909	protein_coding
16974534	ENSG00000007062	PROM1	prominin 1	-0.666504	3.66361	0.0010233	0.093366	4.07862	3.91509	3.22882	3.43189	protein_coding
17101292	ENSG00000101846	STS	steroid sulfatase	0.578821	6.44335	0.001026	0.093366	6.10924	6.19863	6.7272	6.73831	protein_coding
16972167	ENSG00000109472	CPE	carboxypeptidase E	0.603099	5.45312	0.00104862	0.0948598	5.23107	5.07207	5.75021	5.75912	protein_coding
16692624	ENSG00000261716	HIST2H2BC	histone cluster 2 H2B family member c (pseudogene)	-0.650552	7.12587	0.00106453	0.0952503	7.56668	7.33562	6.83973	6.76146	transcribed_unprocessed_pseudogene
16879721	ENSG00000116016	EPAS1	endothelial PAS domain protein 1	0.666243	3.4317	0.0010654	0.0952503	2.98967	3.20748	3.84171	3.68793	protein_coding
16973894	ENSG00000168818	STX18	syntaxin 18	0.570223	7.85656	0.00111874	0.0990637	7.59703	7.54586	8.17809	8.10525	protein_coding
16871119	ENSG00000267213	LOC400684	uncharacterized LOC400684	-0.597121	4.56478	0.00112101	0.0990637	4.8846	4.84208	4.1887	4.34374	lncRNA
16784787	ENSG00000100592	DAAM1	dishevelled associated activator of morphogenesis 1	-0.640677	5.59575	0.00113829	0.0994377	5.9344	5.89779	5.394	5.15683	protein_coding
16868928	ENSG00000187266	EPOR	erythropoietin receptor	-0.558101	5.11367	0.00114647	0.0994377	5.40326	5.38218	4.85184	4.8174	protein_coding
17122992	ENSG00000100058	CRYBB2P1	crystallin beta B2 pseudogene 1	-0.592609	3.70199	0.00115367	0.0994377	4.07672	3.91986	3.4112	3.40017	transcribed_unprocessed_pseudogene
16712373	ENSG00000078114	NEBL	nebulette	-0.580892	3.74206	0.00115549	0.0994377	4.06342	4.0016	3.50893	3.3943	protein_coding
17022150	ENSG00000132429	POPDC3	popeye domain containing 3	-0.610262	4.74887	0.00115776	0.0994377	5.05412	5.05389	4.54009	4.3474	protein_coding
17045806	ENSG00000164742	ADCY1	adenylate cyclase 1	0.581204	5.09406	0.00116674	0.0996485	4.83642	4.77049	5.44265	5.32667	protein_coding
16979825	ENSG00000254535	PABPC4L	poly(A) binding protein cytoplasmic 4 like	0.648524	7.01828	0.00118484	0.100632	6.70705	6.68098	7.47091	7.21416	protein_coding
16914117	ENSG00000101104	PABPC1L	poly(A) binding protein cytoplasmic 1 like	-0.580618	5.95251	0.00119145	0.100635	6.31134	6.17431	5.66225	5.66217	protein_coding
17092421	ENSG00000107186	MPDZ	multiple PDZ domain crumbs cell polarity complex component	-0.602981	6.24042	0.00120178	0.100949	6.48033	6.60349	5.86906	6.00881	protein_coding
16828577	ENSG00000178573	MAF	MAF bZIP transcription factor	-0.586631	3.77487	0.00125231	0.104343	3.99081	4.14555	3.50532	3.45778	protein_coding
16854540	ENSG00000118276	B4GALT6	beta-1,4-galactosyltransferase 6	0.643205	6.85342	0.00125583	0.104343	6.6403	6.42334	7.24624	7.10381	protein_coding
17086818	ENSG00000127084	FGD3	FYVE, RhoGEF and PH domain containing 3	0.603266	3.85825	0.00129258	0.106582	3.57864	3.53459	4.25762	4.06215	protein_coding
16854245	ENSG00000134490	TMEM241	transmembrane protein 241	-0.568009	5.94475	0.00130279	0.106582	6.26069	6.19682	5.60591	5.71558	protein_coding
16833343	ENSG00000207297	SNORD7	small nucleolar RNA, C/D box 7	-0.568901	3.99686	0.00132056	0.106582	4.3332	4.22942	3.75372	3.6711	snoRNA
17080251	ENSG00000164796	CSMD3	CUB and Sushi multiple domains 3	0.627218	3.96129	0.00132566	0.106582	3.76865	3.52671	4.25798	4.29183	protein_coding
17122478	ENSG00000172965	MIR4435-2HG	MIR4435-2 host gene	-0.654716	3.48124	0.00132819	0.106582	3.95014	3.66704	3.16837	3.13939	lncRNA
16884441	ENSG00000188177	ZC3H6	zinc finger CCCH-type containing 6	-0.693191	6.49968	0.00132922	0.106582	6.98808	6.70447	6.24216	6.064	protein_coding
16696295	ENSG00000075945	KIFAP3	kinesin associated protein 3	-0.630075	7.28752	0.00133158	0.106582	7.64605	7.55905	7.08934	6.85562	protein_coding
17114382	ENSG00000212747	RTL8B	retrotransposon Gag like 8B	1.27364	4.28806	0.00134041	0.10673	3.51397	3.78851	4.4992	5.35055	protein_coding
17090296	ENSG00000130707	ASS1	argininosuccinate synthase 1	-0.553375	7.26784	0.00134743	0.106733	7.51278	7.57627	7.02427	6.95803	protein_coding
16873145	ENSG00000186019	LOC100379224	uncharacterized LOC100379224	0.654763	4.7597	0.00142865	0.112449	4.33335	4.53129	5.19696	4.9772	lncRNA
16919769	ENSG00000124160	NCOA5	nuclear receptor coactivator 5	0.584471	7.73003	0.0014343	0.112449	7.39444	7.48116	7.94064	8.1039	protein_coding
16725854	ENSG00000162174	ASRGL1	asparaginase like 1	0.550842	6.69302	0.0014682	0.11452	6.47172	6.36348	6.97887	6.95801	protein_coding
16903491	ENSG00000115963	RND3	Rho family GTPase 3	-0.760904	3.62439	0.00149411	0.115949	3.82433	4.18536	3.12664	3.36123	protein_coding
16722143	ENSG00000133816	MICALCL	MICAL C-terminal like	0.668117	3.94759	0.00150941	0.115952	3.45556	3.7715	4.25117	4.31213	protein_coding
16783739	ENSG00000165379	LRFN5	leucine rich repeat and fibronectin type III domain containing 5	-0.558543	4.14685	0.00151844	0.115952	4.45221	4.40003	3.93272	3.80244	protein_coding
16839019	ENSG00000141526	SLC16A3	solute carrier family 16 member 3	-0.750725	6.85409	0.00152009	0.115952	7.08955	7.36936	6.32097	6.63649	protein_coding
16777190	ENSG00000121742	GJB6	gap junction protein beta 6	-0.704121	3.35178	0.00152448	0.115952	3.88709	3.52058	2.98217	3.01726	protein_coding
16977624	ENSG00000163623	NKX6-1	NK6 homeobox 1	0.616556	5.39663	0.00154509	0.116838	5.09277	5.08392	5.83125	5.57856	protein_coding
16885497	ENSG00000237574	LINC01856	long intergenic non-protein coding RNA 1856	0.573083	3.52063	0.00155143	0.116838	3.15142	3.31676	3.83963	3.77472	lncRNA
16933437	ENSG00000169184	MN1	MN1 proto-oncogene, transcriptional regulator	-0.583561	5.53877	0.00156895	0.117579	5.7402	5.9209	5.28999	5.204	protein_coding
17022887	ENSG00000249853	HS3ST5	heparan sulfate-glucosamine 3-sulfotransferase 5	0.775005	5.20171	0.00158683	0.118305	5.03442	4.59399	5.53278	5.64564	protein_coding
16821654	ENSG00000103241	FOXF1	forkhead box F1	0.55908	6.52341	0.00159412	0.118305	6.19972	6.28803	6.86534	6.74057	protein_coding
17012392	ENSG00000146374	RSPO3	R-spondin 3	0.559929	3.47327	0.00166379	0.12265	3.27476	3.11185	3.74323	3.76324	protein_coding
16873675	ENSG00000105327	BBC3	BCL2 binding component 3	0.543314	5.33611	0.0016687	0.12265	5.00897	5.11994	5.58066	5.63488	protein_coding
16836260	ENSG00000108924	HLF	HLF transcription factor, PAR bZIP family member	0.557727	4.59309	0.001691	0.123673	4.23782	4.39063	4.8999	4.844	protein_coding
17119058	ENSG00000283160	MIR4521	microRNA 4521	-1.17861	5.75579	0.00169881	0.123673	5.95352	6.73665	4.99536	5.33761	miRNA
16702257	ENSG00000238266	LINC00707	long intergenic non-protein coding RNA 707	0.529473	3.41334	0.00177805	0.128263	3.15073	3.14648	3.72715	3.62901	lncRNA
16997676	ENSG00000269028	MTRNR2L2	MT-RNR2 like 2	-0.700027	6.25283	0.00177864	0.128263	6.57606	6.62962	5.71186	6.09377	protein_coding
16697962	ENSG00000231871	IPO9-AS1	IPO9 antisense RNA 1	0.536432	3.89629	0.00180738	0.12947	3.68381	3.57234	4.1361	4.19291	lncRNA
16705439	ENSG00000165730	STOX1	storkhead box 1	0.610837	5.89858	0.00181231	0.12947	5.68501	5.50131	6.30281	6.10518	protein_coding
17005865	ENSG00000273703	HIST1H2BM	histone cluster 1 H2B family member m	0.520881	3.76751	0.00182252	0.129594	3.47638	3.53776	4.00896	4.04695	protein_coding
17050765	ENSG00000184408	KCND2	potassium voltage-gated channel subfamily D member 2	0.626474	5.62729	0.0018897	0.133749	5.42684	5.20126	5.84222	6.03883	protein_coding
16982775	ENSG00000186493	C5orf38	chromosome 5 open reading frame 38	0.628125	5.62494	0.0019213	0.135359	5.19866	5.42309	6.04163	5.83638	protein_coding
16956356	ENSG00000227124	ZNF717	zinc finger protein 717	-0.547714	5.8781	0.00195084	0.135487	6.19371	6.11021	5.52973	5.67876	protein_coding
16966855	ENSG00000157404	KIT	KIT proto-oncogene, receptor tyrosine kinase	-0.562251	4.95545	0.00195801	0.135487	5.29085	5.18231	4.75908	4.58958	protein_coding
16955167	ENSG00000265992	ESRG	embryonic stem cell related	1.07444	5.44302	0.00195884	0.135487	4.60135	5.21024	5.73294	6.22754	lncRNA
17025046	ENSG00000153721	CNKSR3	CNKSR family member 3	0.508358	5.86601	0.00196194	0.135487	5.5989	5.62475	6.11009	6.13028	protein_coding
16755173	ENSG00000136040	PLXNC1	plexin C1	0.613065	6.91264	0.00196743	0.135487	6.74908	6.46314	7.21355	7.22481	protein_coding
16788528	ENSG00000283159	MIR665	microRNA 665	0.513312	4.39824	0.00199534	0.136576	4.16575	4.11741	4.68353	4.62626	miRNA
16865050	ENSG00000207862	MIR518B	microRNA 518b	0.596236	4.24363	0.00200111	0.136576	3.86988	4.02114	4.64954	4.43395	miRNA
16691314	ENSG00000134198	TSPAN2	tetraspanin 2	-0.557481	5.01878	0.00201256	0.136747	5.28834	5.3067	4.83823	4.64185	protein_coding
16668002	ENSG00000162636	FAM102B	family with sequence similarity 102 member B	0.533483	7.81302	0.00203277	0.137509	7.60653	7.48602	8.12142	8.0381	protein_coding
16933027	ENSG00000189269	DRICH1	aspartate rich 1	-0.504199	3.79703	0.00207513	0.139756	4.05818	4.04009	3.52684	3.56303	protein_coding
16891990	ENSG00000135916	ITM2C	integral membrane protein 2C	0.551388	7.82489	0.00212305	0.142356	7.49178	7.60662	8.17966	8.02151	protein_coding
16744723	ENSG00000118137	APOA1	apolipoprotein A1	-0.558924	4.13531	0.0021587	0.143296	4.45568	4.37385	3.75749	3.9542	protein_coding
17083239	ENSG00000232104	RFX3-AS1	RFX3 antisense RNA 1	-0.707746	3.8752	0.00216242	0.143296	4.43546	4.02269	3.47402	3.56864	lncRNA
17072375	ENSG00000156795	WDYHV1	WDYHV motif containing 1	-0.516045	5.54249	0.00216519	0.143296	5.79642	5.80461	5.34109	5.22785	protein_coding
17073054	ENSG00000104472	CHRAC1	chromatin accessibility complex subunit 1	0.639271	5.51286	0.00219505	0.144646	5.12762	5.25883	5.67583	5.98916	protein_coding
16913065	ENSG00000101000	PROCR	protein C receptor	-0.496709	7.18948	0.00221683	0.145455	7.43683	7.43885	6.95158	6.93068	protein_coding
16867784	ENSG00000125730	C3	complement C3	0.545513	3.73728	0.0022321	0.145831	3.47053	3.45852	4.10652	3.91356	protein_coding
17000305	ENSG00000031003	FAM13B	family with sequence similarity 13 member B	0.592251	6.0918	0.00225075	0.145976	5.93133	5.66002	6.4138	6.36205	protein_coding
16842143	ENSG00000273018	FAM106A	family with sequence similarity 106 member A	-0.61618	4.57438	0.00225342	0.145976	4.75256	5.01239	4.35248	4.18011	lncRNA
16905292	ENSG00000128656	CHN1	chimerin 1	-0.586706	5.52466	0.00227491	0.146746	5.89089	5.74514	5.34452	5.11809	protein_coding
17119644	ENSG00000266168	MIR3147	microRNA 3147	0.611666	4.4824	0.00228634	0.146864	4.06769	4.28544	4.67961	4.89685	miRNA
16741021	ENSG00000175514	GPR152	G protein-coupled receptor 152	0.611465	3.71486	0.00232456	0.148168	3.29196	3.5263	4.12197	3.91922	protein_coding
16701317	ENSG00000153187	HNRNPU	heterogeneous nuclear ribonucleoprotein U	-0.775828	7.46846	0.00233035	0.148168	8.10595	7.60681	7.02289	7.13821	protein_coding
16758253	ENSG00000256546	LOC100506691	uncharacterized LOC100506691	0.524076	5.60047	0.00233572	0.148168	5.26195	5.41491	5.84924	5.87577	lncRNA
16753641	ENSG00000149948	HMGA2	high mobility group AT-hook 2	-0.552696	5.74597	0.00235389	0.148704	6.09904	5.94559	5.39273	5.54651	protein_coding
16693755	ENSG00000163263	C1orf189	chromosome 1 open reading frame 189	0.520315	3.38307	0.00238474	0.150032	3.11699	3.12884	3.56814	3.71832	protein_coding
16973857	ENSG00000251669	FAM86EP	family with sequence similarity 86, member A pseudogene	-0.884118	4.81305	0.00242264	0.151632	5.12417	5.38605	4.08257	4.65941	transcribed_unprocessed_pseudogene
16710548	ENSG00000132334	PTPRE	protein tyrosine phosphatase receptor type E	0.528923	4.67733	0.00244291	0.151632	4.34384	4.48189	4.99664	4.88693	protein_coding
16666738	ENSG00000142871	CCN1	cellular communication network factor 1	-0.581581	7.61265	0.00244754	0.151632	7.77538	8.03151	7.27445	7.36928	protein_coding
16927887	ENSG00000100228	RAB36	RAB36, member RAS oncogene family	0.513179	5.4551	0.00245473	0.151632	5.14377	5.25325	5.66902	5.75436	protein_coding
16997498	ENSG00000245556	SCAMP1-AS1	SCAMP1 antisense RNA 1	0.529939	3.78607	0.00245975	0.151632	3.4493	3.5929	3.99677	4.1053	lncRNA
16892132	ENSG00000177673	TEX44	testis expressed 44	0.501026	4.10307	0.00248391	0.152506	3.87665	3.82846	4.39989	4.30727	protein_coding
17061881	ENSG00000128512	DOCK4	dedicator of cytokinesis 4	-0.59876	4.57833	0.00249907	0.152823	4.77466	4.98075	4.38978	4.16811	protein_coding
16792135	ENSG00000136352	NKX2-1	NK2 homeobox 1	0.699414	5.59776	0.00254315	0.154899	5.03076	5.46534	5.92175	5.97318	protein_coding
16841561	ENSG00000109099	PMP22	peripheral myelin protein 22	-0.604009	6.27838	0.00258832	0.156785	6.49219	6.66857	5.84538	6.10737	protein_coding
17001688	ENSG00000254333	NDST1-AS1	NDST1 antisense RNA 1	0.526186	3.29971	0.00259525	0.156785	2.96618	3.10705	3.62105	3.50455	lncRNA
16664782	ENSG00000203995	ZYG11A	zyg-11 family member A, cell cycle regulator	-0.662964	4.55003	0.00260489	0.156785	5.00738	4.75566	4.06554	4.37156	protein_coding
16669196	ENSG00000134256	CD101	CD101 molecule	0.541109	3.86918	0.00262455	0.15735	3.58685	3.61041	4.24675	4.03272	protein_coding
16787135	ENSG00000185070	FLRT2	fibronectin leucine rich transmembrane protein 2	-0.492733	5.24935	0.00269144	0.160662	5.47992	5.5115	4.95551	5.05045	protein_coding
16688210	ENSG00000265996	MIR3671	microRNA 3671	-0.634593	4.42861	0.00270082	0.160662	4.84166	4.65015	4.26655	3.95607	miRNA
17083900	ENSG00000177076	ACER2	alkaline ceramidase 2	0.722208	4.40356	0.00271672	0.160919	4.07303	4.01189	4.52936	4.99997	protein_coding
16886356	ENSG00000135999	EPC2	enhancer of polycomb homolog 2	0.488056	6.62055	0.00272966	0.160919	6.40017	6.35288	6.8286	6.90056	protein_coding
16738262	ENSG00000149177	PTPRJ	protein tyrosine phosphatase receptor type J	0.488165	5.62142	0.00275198	0.160919	5.39888	5.35579	5.9048	5.8262	protein_coding
16697062	ENSG00000157064	NMNAT2	nicotinamide nucleotide adenylyltransferase 2	-0.587647	3.43179	0.00275364	0.160919	3.84451	3.60673	3.23058	3.04536	protein_coding
16695013	ENSG00000231666	LINC01704	long intergenic non-protein coding RNA 1704	0.563739	3.67493	0.00277265	0.160919	3.26075	3.52538	3.95102	3.96259	lncRNA
16876907	ENSG00000134330	IAH1	isoamyl acetate hydrolyzing esterase 1 (putative)	-0.770476	4.34629	0.00278155	0.160919	4.50323	4.95983	4.09896	3.82316	protein_coding
17058121	ENSG00000173041	ZNF680	zinc finger protein 680	-0.589347	5.27523	0.00278409	0.160919	5.71907	5.42074	5.01394	4.94718	protein_coding
16691164	ENSG00000134207	SYT6	synaptotagmin 6	-0.604545	3.99949	0.00279701	0.160919	4.13743	4.46609	3.69722	3.69722	protein_coding
16810743	ENSG00000174498	IGDCC3	immunoglobulin superfamily DCC subclass member 3	-0.521335	5.96127	0.00280813	0.160919	6.21177	6.23211	5.7942	5.60701	protein_coding
16660919	ENSG00000204178	MACO1	macoilin 1	0.48162	6.93574	0.00281039	0.160919	6.66514	6.72473	7.16128	7.19183	protein_coding
16780885	ENSG00000204442	FAM155A	family with sequence similarity 155 member A	0.552631	5.08544	0.00282884	0.16137	4.90696	4.71129	5.28434	5.43918	protein_coding
16817349	ENSG00000255524	NPIPB8	nuclear pore complex interacting protein family member B8	-0.624984	3.74316	0.00285767	0.162285	4.19729	3.91401	3.31924	3.5421	protein_coding
17097000	ENSG00000070159	PTPN3	protein tyrosine phosphatase non-receptor type 3	0.579359	5.51544	0.00286745	0.162285	5.31414	5.13738	5.92336	5.68688	protein_coding
16938131	ENSG00000207815	MIR563	microRNA 563	-0.756556	3.84943	0.00287797	0.162285	4.42553	4.02989	3.64217	3.30014	miRNA
16666416	ENSG00000162614	NEXN	nexilin F-actin binding protein	-0.497309	3.65888	0.00288734	0.162285	3.91741	3.89765	3.47719	3.34326	protein_coding
16935905	ENSG00000138944	SHISAL1	shisa like 1	0.516178	4.96758	0.00291578	0.163284	4.79345	4.62555	5.26415	5.18719	protein_coding
16688937	ENSG00000117151	CTBS	chitobiase	-0.496012	5.8364	0.00293906	0.163987	6.12559	6.04323	5.64265	5.53415	protein_coding
16875217	ENSG00000284568	MIR371B	microRNA 371b	0.490505	4.44038	0.00297522	0.1654	4.13698	4.25327	4.70548	4.66578	miRNA
17077854	ENSG00000213005	PTTG3P	pituitary tumor-transforming 3, pseudogene	-0.596145	4.39134	0.00298853	0.165539	4.84318	4.53565	4.03791	4.14863	processed_pseudogene
17076609	ENSG00000104332	SFRP1	secreted frizzled related protein 1	0.609186	5.72403	0.00303572	0.167545	5.50956	5.32932	6.17741	5.87983	protein_coding
16660648	ENSG00000263793	MIR3115	microRNA 3115	-0.774739	3.21557	0.00307705	0.168214	3.69877	3.50712	2.5683	3.0881	miRNA
16669796	ENSG00000265972	TXNIP	thioredoxin interacting protein	-0.495054	5.79973	0.00308821	0.168214	6.10279	5.99171	5.59955	5.50485	protein_coding
16830577	ENSG00000129226	CD68	CD68 molecule	-0.531854	5.19438	0.00309422	0.168214	5.37048	5.55012	4.99855	4.85835	protein_coding
16987381	ENSG00000175449	RFESD	Rieske Fe-S domain containing	-0.648049	4.14772	0.00310153	0.168214	4.47822	4.46526	4.02533	3.62206	protein_coding
17005871	ENSG00000275221	HIST1H2AK	histone cluster 1 H2A family member k	0.603382	4.54255	0.00310979	0.168214	4.16361	4.31811	4.99761	4.69088	protein_coding
16711909	ENSG00000151474	FRMD4A	FERM domain containing 4A	-0.531046	3.78206	0.00311386	0.168214	3.99599	4.09917	3.41516	3.61791	protein_coding
16887097	ENSG00000178662	CSRNP3	cysteine and serine rich nuclear protein 3	-0.867102	3.54447	0.00316473	0.168904	4.28601	3.67003	3.22897	2.99287	protein_coding
17061298	ENSG00000189056	RELN	reelin	0.508163	5.56883	0.003166	0.168904	5.25334	5.37616	5.8913	5.75453	protein_coding
17091517	ENSG00000214402	LCNL1	lipocalin like 1	0.522575	4.10906	0.00317179	0.168904	3.75507	3.94047	4.31639	4.4243	protein_coding
16904410	ENSG00000182263	FIGN	fidgetin, microtubule severing factor	-0.480341	5.79533	0.00317924	0.168904	5.98387	6.08714	5.57131	5.53902	protein_coding
17118704	ENSG00000265996	MIR3671	microRNA 3671	-0.620556	4.1243	0.00318974	0.168904	4.49657	4.37258	3.98898	3.63906	miRNA
16909528	ENSG00000181798	LINC00471	long intergenic non-protein coding RNA 471	-0.490165	6.26696	0.00319292	0.168904	6.56623	6.45786	6.06669	5.97707	lncRNA
16853325	ENSG00000226742	HSBP1L1	heat shock factor binding protein 1 like 1	0.477163	7.40836	0.00321765	0.169311	7.11968	7.21988	7.64716	7.64673	protein_coding
16865064	ENSG00000207549	MIR521-2	microRNA 521-2	0.486024	3.99598	0.00322276	0.169311	3.76156	3.74437	4.30387	4.17411	miRNA
16854554	ENSG00000141437	SLC25A52	solute carrier family 25 member 52	-0.584311	3.43918	0.00324735	0.169666	3.57051	3.89216	3.1352	3.15885	protein_coding
16764817	ENSG00000205426	KRT81	keratin 81	0.518209	3.88843	0.00326103	0.169666	3.54809	3.71057	4.0802	4.21487	protein_coding
16875599	ENSG00000105048	TNNT1	troponin T1, slow skeletal type	0.679708	4.89098	0.00326281	0.169666	4.64607	4.45619	5.02614	5.43553	protein_coding
17046867	ENSG00000146722	LOC100101148	FKBP prolyl isomerase 6 pseudogene	0.59951	3.51117	0.00327832	0.169895	3.33437	3.08847	3.93273	3.68912	transcribed_unprocessed_pseudogene
16933302	ENSG00000229770	LOC105372971	uncharacterized LOC105372971	0.503255	3.67635	0.00330791	0.170367	3.42272	3.42673	3.83709	4.01888	lncRNA
16899109	ENSG00000188687	SLC4A5	solute carrier family 4 member 5	0.557583	4.26792	0.00331857	0.170367	4.02826	3.95	4.68353	4.40991	protein_coding
16697927	ENSG00000174307	PHLDA3	pleckstrin homology like domain family A member 3	0.696606	3.48124	0.00332085	0.170367	2.89773	3.36815	3.79772	3.86137	protein_coding
16877172	ENSG00000196208	GREB1	growth regulating estrogen receptor binding 1	-0.801848	4.11157	0.00340578	0.173705	4.23536	4.78963	3.59493	3.82636	protein_coding
16710608	ENSG00000170430	MGMT	O-6-methylguanine-DNA methyltransferase	-0.621956	4.13255	0.00340866	0.173705	4.25467	4.63239	3.85429	3.78886	protein_coding
17012304	ENSG00000135547	HEY2	hes related family bHLH transcription factor with YRPW motif 2	0.557813	3.68557	0.00346401	0.175307	3.27925	3.53407	4.03578	3.89317	protein_coding
16761212	ENSG00000110852	CLEC2B	C-type lectin domain family 2 member B	0.490054	5.95999	0.00347159	0.175307	5.79514	5.63479	6.20152	6.20852	protein_coding
17117517	ENSG00000255284	LOC171391	uncharacterized LOC171391	-0.531358	5.29092	0.00347449	0.175307	5.67862	5.43457	5.00429	5.04619	lncRNA
16977537	ENSG00000173083	HPSE	heparanase	0.488018	6.21417	0.00349177	0.175512	5.994	5.94632	6.53274	6.38362	protein_coding
17022139	ENSG00000112276	BVES	blood vessel epicardial substance	-0.474183	6.48527	0.00350151	0.175512	6.6644	6.78032	6.25153	6.24482	protein_coding
17115312	ENSG00000089820	ARHGAP4	Rho GTPase activating protein 4	0.480977	5.7169	0.00353853	0.176788	5.40867	5.54416	5.939	5.97578	protein_coding
16930979	ENSG00000186732	MPPED1	metallophosphoesterase domain containing 1	0.476751	3.60385	0.00358357	0.178455	3.37045	3.3605	3.90757	3.77688	protein_coding
16833060	ENSG00000185158	LRRC37B	leucine rich repeat containing 37B	-0.47186	4.89407	0.00366429	0.181882	5.10016	5.15984	4.71112	4.60516	protein_coding
16838451	ENSG00000267719	LINC02078	long intergenic non-protein coding RNA 2078	0.540525	4.02188	0.00371974	0.183878	3.6211	3.88215	4.24836	4.33594	lncRNA
16681457	ENSG00000284693	LINC02606	long intergenic non-protein coding RNA 2606	0.457967	3.63855	0.00377276	0.183878	3.39802	3.42112	3.83177	3.9033	lncRNA
17050497	ENSG00000135272	MDFIC	MyoD family inhibitor domain containing	-0.450874	4.47288	0.00378984	0.183878	4.69021	4.70642	4.24267	4.25222	protein_coding
17050350	ENSG00000173114	LRRN3	leucine rich repeat neuronal 3	-0.461793	5.33715	0.00379702	0.183878	5.52028	5.61581	5.10442	5.10808	protein_coding
17005121	ENSG00000112183	RBM24	RNA binding motif protein 24	0.536913	5.36501	0.00380256	0.183878	5.08679	5.10633	5.76958	5.49736	protein_coding
16761646	ENSG00000183150	GPR19	G protein-coupled receptor 19	-0.692705	4.17075	0.00380489	0.183878	4.33042	4.70378	3.66487	3.98392	protein_coding
16904278	ENSG00000197635	DPP4	dipeptidyl peptidase 4	-0.688322	4.32258	0.00380717	0.183878	4.61779	4.71569	4.21634	3.74049	protein_coding
16722445	ENSG00000188211	NCR3LG1	natural killer cell cytotoxicity receptor 3 ligand 1	-0.515407	6.66053	0.0038237	0.183878	7.03247	6.80401	6.43061	6.37505	protein_coding
17005787	ENSG00000196787	HIST1H2AG	histone cluster 1 H2A family member g	-0.588751	5.85411	0.0038263	0.183878	6.01256	6.28442	5.44569	5.67378	protein_coding
16688615	ENSG00000137968	SLC44A5	solute carrier family 44 member 5	0.761627	4.96751	0.00382668	0.183878	4.80387	4.36952	5.53593	5.16071	protein_coding
16927581	ENSG00000274600	RIMBP3B	RIMS binding protein 3B	0.475406	3.55033	0.0038368	0.183878	3.31534	3.30991	3.71565	3.86042	protein_coding
16698980	ENSG00000170385	SLC30A1	solute carrier family 30 member 1	0.617822	7.27337	0.00390898	0.186005	7.13508	6.79384	7.47895	7.68561	protein_coding
16826779	ENSG00000125170	DOK4	docking protein 4	0.459269	5.50712	0.00391435	0.186005	5.28014	5.27483	5.78463	5.68889	protein_coding
17059195	ENSG00000153956	CACNA2D1	calcium voltage-gated channel auxiliary subunit alpha2delta 1	0.525005	6.27032	0.00394819	0.186005	6.12688	5.88876	6.48245	6.5832	protein_coding
16971822	ENSG00000120251	GRIA2	glutamate ionotropic receptor AMPA type subunit 2	-0.749972	4.67965	0.00394955	0.186005	5.30085	4.80843	4.44375	4.16558	protein_coding
16905516	ENSG00000196659	TTC30B	tetratricopeptide repeat domain 30B	0.492979	5.26892	0.00395212	0.186005	5.11752	4.92734	5.49301	5.5378	protein_coding
16766578	ENSG00000175197	DDIT3	DNA damage inducible transcript 3	-0.488112	3.86864	0.00395419	0.186005	4.0266	4.19879	3.59159	3.65757	protein_coding
16767332	ENSG00000135679	MDM2	MDM2 proto-oncogene	0.682818	4.8908	0.00398832	0.186658	4.56439	4.53439	4.98952	5.4749	protein_coding
16737749	ENSG00000265014	MIR3160-1	microRNA 3160-1	0.507743	4.12254	0.0039925	0.186658	3.91644	3.82089	4.2728	4.48002	miRNA
16724087	ENSG00000157570	TSPAN18	tetraspanin 18	-0.640794	5.61414	0.00402455	0.187583	5.73626	6.13281	5.38209	5.20539	protein_coding
16836684	ENSG00000170836	PPM1D	protein phosphatase, Mg2+/Mn2+ dependent 1D	0.450699	7.28044	0.0040545	0.188097	7.03527	7.07492	7.53368	7.4779	protein_coding
17046181	ENSG00000132434	LANCL2	LanC like 2	0.558944	6.20772	0.00406017	0.188097	5.7708	6.0857	6.51458	6.4598	protein_coding
16846175	ENSG00000005243	COPZ2	coatomer protein complex subunit zeta 2	-0.453514	3.64004	0.00411487	0.190055	3.8406	3.89299	3.44939	3.37717	protein_coding
16711533	ENSG00000065675	PRKCQ	protein kinase C theta	-0.443959	3.37957	0.00414952	0.190355	3.59587	3.60723	3.14433	3.17085	protein_coding
17120254	ENSG00000218510	LINC00339	long intergenic non-protein coding RNA 339	-0.4858	5.92044	0.00415266	0.190355	6.11723	6.20945	5.59487	5.7602	lncRNA
16897401	ENSG00000138039	LHCGR	luteinizing hormone/choriogonadotropin receptor	0.445844	3.62688	0.00415873	0.190355	3.42519	3.38272	3.86286	3.83673	protein_coding
17101828	ENSG00000169891	REPS2	RALBP1 associated Eps domain containing 2	0.648405	4.56661	0.00422352	0.192616	4.43204	4.05278	5.0134	4.76822	protein_coding
16778274	ENSG00000133107	TRPC4	transient receptor potential cation channel subfamily C member 4	0.528376	4.54864	0.00423332	0.192616	4.14827	4.42063	4.78902	4.83662	protein_coding
16707120	ENSG00000138134	STAMBPL1	STAM binding protein like 1	-0.526493	4.32845	0.00429957	0.19505	4.64351	4.53987	4.19303	3.93737	protein_coding
16955595	ENSG00000163689	C3orf67	chromosome 3 open reading frame 67	-0.60434	3.35536	0.00433184	0.195932	3.66867	3.64639	3.2511	2.85528	protein_coding
16854316	ENSG00000141447	OSBPL1A	oxysterol binding protein like 1A	-0.471852	6.69895	0.00435752	0.196306	6.88602	6.98374	6.52995	6.3961	protein_coding
16975560	ENSG00000183783	KCTD8	potassium channel tetramerization domain containing 8	0.448135	4.13099	0.0043747	0.196306	3.91841	3.89543	4.31249	4.39762	protein_coding
17121564	ENSG00000259803	SLC22A31	solute carrier family 22 member 31	-0.442558	4.07705	0.00437861	0.196306	4.31002	4.28664	3.82962	3.88192	protein_coding
16808665	ENSG00000171766	GATM	glycine amidinotransferase	-0.557039	5.51373	0.00447853	0.200198	5.66085	5.92364	5.3371	5.13332	protein_coding
16895179	ENSG00000115129	TP53I3	tumor protein p53 inducible protein 3	0.506086	5.5844	0.00450689	0.200879	5.42929	5.23342	5.76209	5.91279	protein_coding
16922613	ENSG00000159263	SIM2	SIM bHLH transcription factor 2	0.50693	5.61465	0.00453955	0.201447	5.24348	5.47889	5.91023	5.82599	protein_coding
16864675	ENSG00000105383	CD33	CD33 molecule	0.465415	3.58912	0.00455763	0.201447	3.43562	3.2772	3.81443	3.82921	protein_coding
17053092	ENSG00000204946	ZNF783	zinc finger family member 783	0.519483	5.24535	0.00455918	0.201447	4.92921	5.04201	5.38043	5.62976	protein_coding
16854711	ENSG00000207797	MIR187	microRNA 187	0.454287	5.33356	0.00458111	0.201833	5.05091	5.16192	5.52973	5.59168	miRNA
16851383	ENSG00000141448	GATA6	GATA binding protein 6	-0.440073	4.37849	0.00460554	0.202326	4.56439	4.63267	4.15695	4.15997	protein_coding
16683397	ENSG00000117308	GALE	UDP-galactose-4-epimerase	0.432357	5.14524	0.00484218	0.211256	4.90857	4.94956	5.35838	5.36446	protein_coding
16945124	ENSG00000114631	PODXL2	podocalyxin like 2	0.462841	7.36409	0.00484547	0.211256	7.10575	7.15959	7.67432	7.51669	protein_coding
16851801	ENSG00000101695	RNF125	ring finger protein 125	-0.485305	4.9516	0.00485026	0.211256	5.30383	5.08467	4.70445	4.71344	protein_coding
16713352	ENSG00000175395	ZNF25	zinc finger protein 25	-0.44224	5.29524	0.00493821	0.21257	5.48345	5.54927	5.11597	5.03227	protein_coding
17122378	ENSG00000233806	LINC01237	long intergenic non-protein coding RNA 1237	-0.529371	6.66877	0.00494241	0.21257	7.06728	6.79962	6.47649	6.33168	lncRNA
16706117	ENSG00000196968	FUT11	fucosyltransferase 11	-0.555304	3.92828	0.00494429	0.21257	4.14036	4.2715	3.81066	3.49059	protein_coding
17019707	ENSG00000146233	CYP39A1	cytochrome P450 family 39 subfamily A member 1	0.448572	3.66717	0.00494843	0.21257	3.50763	3.37814	3.88579	3.89714	protein_coding
16881199	ENSG00000116039	ATP6V1B1	ATPase H+ transporting V1 subunit B1	0.52184	4.7671	0.0049505	0.21257	4.63265	4.37971	4.95522	5.10082	protein_coding
17107349	ENSG00000156925	ZIC3	Zic family member 3	-0.72521	3.49182	0.00496386	0.21257	3.95831	3.75054	3.3966	2.86183	protein_coding
17119224	ENSG00000207406	SNORA41	small nucleolar RNA, H/ACA box 41	-0.461141	4.87319	0.00500246	0.213625	5.17931	5.02821	4.68097	4.60427	snoRNA
16947107	ENSG00000169860	P2RY1	purinergic receptor P2Y1	0.502334	5.24115	0.00502816	0.214051	4.95239	5.02758	5.6166	5.36804	protein_coding
16832307	ENSG00000178130	FAM27E5	family with sequence similarity E5	-0.491503	3.59646	0.00506184	0.214051	3.86652	3.81791	3.46826	3.23316	lncRNA
16956983	ENSG00000114423	CBLB	Cbl proto-oncogene B	-0.449106	6.00399	0.00508243	0.214051	6.20879	6.2483	5.71279	5.8461	protein_coding
17096213	ENSG00000081377	CDC14B	cell division cycle 14B	0.460357	3.82889	0.00509236	0.214051	3.61913	3.57829	3.97579	4.14234	protein_coding
16870384	ENSG00000130522	JUND	JunD proto-oncogene, AP-1 transcription factor subunit	-0.434189	6.50738	0.00509975	0.214051	6.6953	6.75364	6.31939	6.26117	protein_coding
16966304	ENSG00000064042	LIMCH1	LIM and calponin homology domains 1	-0.476614	5.41346	0.00512804	0.214051	5.70623	5.5973	5.26585	5.08445	protein_coding
16946173	ENSG00000158220	ESYT3	extended synaptotagmin 3	-0.531085	4.3808	0.00513706	0.214051	4.66492	4.62776	4.27096	3.95955	protein_coding
16803901	ENSG00000274376	ADAMTS7P1	ADAMTS7 pseudogene 1	0.52369	4.95632	0.00514479	0.214051	4.83835	4.5506	5.17312	5.2632	transcribed_unprocessed_pseudogene
16806073	ENSG00000174450	GOLGA6L2	golgin A6 family like 2	-0.498146	3.99727	0.0051449	0.214051	4.22896	4.26373	3.62143	3.87497	protein_coding
16887171	ENSG00000172318	B3GALT1	beta-1,3-galactosyltransferase 1	-0.622057	3.38239	0.00515592	0.214051	3.61116	3.77567	3.27989	2.86282	protein_coding
16980355	ENSG00000250902	SMAD1-AS1	SMAD1 antisense RNA 1	0.497018	4.83063	0.00517363	0.214051	4.67267	4.49157	4.98954	5.16874	lncRNA
16839604	ENSG00000212163	SNORD91A	small nucleolar RNA, C/D box 91A	-0.442123	5.50864	0.00518047	0.214051	5.67891	5.78049	5.32061	5.25455	snoRNA
16997953	ENSG00000081189	MEF2C	myocyte enhancer factor 2C	0.474261	3.88299	0.0052094	0.214667	3.66034	3.63137	4.22389	4.01635	protein_coding
17043882	ENSG00000048052	HDAC9	histone deacetylase 9	-0.517473	7.12194	0.00526212	0.215701	7.52799	7.23335	6.85958	6.86682	protein_coding
16840769	ENSG00000179859	RNF227	ring finger protein 227	0.572526	5.11058	0.0052692	0.215701	5.00202	4.64661	5.32672	5.46696	protein_coding
16793290	ENSG00000186615	KTN1-AS1	KTN1 antisense RNA 1	-0.426272	4.70512	0.00527682	0.215701	4.93187	4.90463	4.47108	4.51288	lncRNA
16790744	ENSG00000092068	SLC7A8	solute carrier family 7 member 8	-0.587339	4.40481	0.00529418	0.215833	4.50816	4.8888	4.04296	4.17933	protein_coding
17007738	ENSG00000146197	SCUBE3	signal peptide, CUB domain and EGF like domain containing 3	-0.430413	6.32599	0.00531746	0.216063	6.50481	6.57758	6.09333	6.12824	protein_coding
17013809	ENSG00000091831	ESR1	estrogen receptor 1	0.565791	3.78627	0.00532808	0.216063	3.67931	3.32744	4.00597	4.13237	protein_coding
16810468	ENSG00000199156	MIR422A	microRNA 422a	0.521793	4.15249	0.00539231	0.217583	3.88831	3.89487	4.56647	4.2603	miRNA
16724633	ENSG00000149177	PTPRJ	protein tyrosine phosphatase receptor type J	0.493025	7.73497	0.00539633	0.217583	7.59798	7.37893	8.04652	7.91645	protein_coding
16918102	ENSG00000101004	NINL	ninein like	0.455763	4.87229	0.00540826	0.217583	4.5592	4.72961	5.08463	5.11571	protein_coding
17013657	ENSG00000111981	ULBP1	UL16 binding protein 1	-0.47379	7.93444	0.00542874	0.217834	8.06748	8.27518	7.72845	7.66663	protein_coding
16801644	ENSG00000245534	RORA-AS1	RORA antisense RNA 1	-0.51604	4.17296	0.00548003	0.21929	4.55899	4.30297	3.83754	3.99233	lncRNA
17123028	ENSG00000110799	VWF	von Willebrand factor	0.540893	3.93449	0.00549371	0.21929	3.49413	3.83395	4.19358	4.21629	protein_coding
17075287	ENSG00000168453	HR	HR lysine demethylase and nuclear receptor corepressor	0.447482	4.43955	0.00555637	0.221213	4.28767	4.14395	4.63169	4.6949	protein_coding
16930173	ENSG00000243811	APOBEC3D	apolipoprotein B mRNA editing enzyme catalytic subunit 3D	-0.422827	4.947	0.00558162	0.221641	5.12911	5.18773	4.73559	4.73559	protein_coding
16838791	ENSG00000266074	BAHCC1	BAH domain and coiled-coil containing 1	0.518623	5.18695	0.00563293	0.223099	5.03066	4.82462	5.33162	5.5609	protein_coding
17047918	ENSG00000005469	CROT	carnitine O-octanoyltransferase	0.600564	4.18973	0.00566089	0.223627	3.99638	3.78252	4.67873	4.30129	protein_coding
16860322	ENSG00000213967	ZNF726	zinc finger protein 726	-0.609506	5.1373	0.00579526	0.228345	5.55613	5.32798	5.02651	4.63859	protein_coding
16761938	ENSG00000048540	LMO3	LIM domain only 3	-0.430634	5.32069	0.00584338	0.229649	5.58811	5.48391	5.13085	5.0799	protein_coding
16888437	ENSG00000170396	ZNF804A	zinc finger protein 804A	-0.551947	3.42765	0.00588862	0.230042	3.84469	3.56256	3.03261	3.27075	protein_coding
17115480	ENSG00000278057	TEX28	testis expressed 28	0.451001	3.3278	0.00589559	0.230042	3.19234	3.01225	3.55835	3.54824	protein_coding
16740948	ENSG00000266423	MIR3163	microRNA 3163	-0.946181	4.00586	0.00590006	0.230042	4.24393	4.71397	3.894	3.17153	miRNA
17097869	ENSG00000106780	MEGF9	multiple EGF like domains 9	0.43468	7.4707	0.00591355	0.230042	7.31796	7.18875	7.67049	7.70559	protein_coding
16694237	ENSG00000163374	YY1AP1	YY1 associated protein 1	-0.546341	4.88429	0.00595745	0.231161	4.9816	5.33332	4.65489	4.56735	protein_coding
16846291	ENSG00000170689	HOXB9	homeobox B9	-0.527494	5.33305	0.0059963	0.23208	5.43823	5.75537	5.12093	5.01768	protein_coding
16906835	ENSG00000197121	PGAP1	post-GPI attachment to proteins 1	-0.457245	6.98387	0.00602419	0.232532	7.27892	7.14606	6.68024	6.83025	protein_coding
16839046	ENSG00000169660	HEXD	hexosaminidase D	0.5166	5.45254	0.00603841	0.232532	5.10594	5.28253	5.57945	5.84222	protein_coding
16786587	ENSG00000170345	FOS	Fos proto-oncogene, AP-1 transcription factor subunit	-0.610779	5.21808	0.00610854	0.234642	5.68751	5.35943	4.7512	5.07418	protein_coding
17093973	ENSG00000196092	PAX5	paired box 5	0.486414	3.96944	0.00613421	0.235037	3.62175	3.83071	4.29436	4.13093	protein_coding
17104847	ENSG00000204131	NHSL2	NHS like 2	0.460561	4.25558	0.00616716	0.235709	3.91899	4.13162	4.49092	4.48081	protein_coding
16861630	ENSG00000167642	SPINT2	serine peptidase inhibitor, Kunitz type 2	0.45676	5.93791	0.00623437	0.236903	5.60731	5.81175	6.18041	6.15217	protein_coding
17052681	ENSG00000110944	TRBV19	T cell receptor beta variable 19	0.841939	4.38259	0.00624489	0.236903	3.61523	4.308	4.65539	4.95173	protein_coding
17119660	ENSG00000110944	IL23A	interleukin 23 subunit alpha	0.841939	4.38259	0.00624489	0.236903	3.61523	4.308	4.65539	4.95173	protein_coding
17060061	ENSG00000070669	ASNS	asparagine synthetase (glutamine-hydrolyzing)	-0.443379	7.0214	0.00626331	0.236975	7.22652	7.25965	6.8852	6.71422	protein_coding
16800061	ENSG00000092529	CAPN3	calpain 3	0.423839	3.4426	0.00628047	0.236975	3.17464	3.28672	3.64808	3.66095	protein_coding
16773919	ENSG00000133116	KL	klotho	0.412944	4.3407	0.00629328	0.236975	4.14394	4.12452	4.52023	4.57411	protein_coding
17124770	ENSG00000222011	FAM185A	family with sequence similarity 185 member A	-0.433403	6.13476	0.00631499	0.237208	6.42501	6.27791	5.92389	5.91223	protein_coding
16807519	ENSG00000104140	RHOV	ras homolog family member V	0.475141	4.71556	0.00646815	0.242365	4.43015	4.52582	5.07021	4.83605	protein_coding
16735952	ENSG00000148925	BTBD10	BTB domain containing 10	0.49138	4.75404	0.00649621	0.242822	4.62847	4.38824	4.92323	5.07623	protein_coding
16806844	ENSG00000134152	KATNBL1	katanin regulatory subunit B1 like 1	-0.496737	4.86836	0.00652673	0.243368	5.2235	5.00996	4.72203	4.51796	protein_coding
17112596	ENSG00000165194	PCDH19	protocadherin 19	0.48612	3.87996	0.00655905	0.243978	3.56359	3.7102	4.24038	4.00565	protein_coding
17083261	ENSG00000106688	SLC1A1	solute carrier family 1 member 1	-0.429303	5.67517	0.00657787	0.244084	5.87795	5.9017	5.38876	5.53229	protein_coding
16911338	ENSG00000101333	PLCB4	phospholipase C beta 4	-0.482043	4.74928	0.00660053	0.244332	5.08803	4.89258	4.60151	4.41501	protein_coding
17081665	ENSG00000167632	TRAPPC9	trafficking protein particle complex 9	0.422884	6.22312	0.00667797	0.246601	5.94817	6.07519	6.42574	6.44339	protein_coding
16904223	ENSG00000153250	RBMS1	RNA binding motif single stranded interacting protein 1	-0.458308	5.70873	0.0067002	0.246826	6.04813	5.82763	5.50047	5.45867	protein_coding
16766658	ENSG00000135439	AGAP2	ArfGAP with GTPase domain, ankyrin repeat and PH domain 2	0.443891	4.00149	0.00675798	0.248356	3.8291	3.72999	4.30595	4.14092	protein_coding
17123982	ENSG00000249201	CTD-3080P12.3	uncharacterized LOC101928857	0.436055	3.67037	0.00678163	0.248627	3.41626	3.48841	3.96692	3.80986	lncRNA
17122648	ENSG00000172965	MIR4435-2HG	MIR4435-2 host gene	-0.585082	5.40169	0.00682335	0.249114	5.65695	5.73151	5.32719	4.89111	lncRNA
16668513	ENSG00000186150	UBL4B	ubiquitin like 4B	0.457869	5.70107	0.00682751	0.249114	5.5152	5.42906	6.03511	5.82489	protein_coding
16913413	ENSG00000197122	SRC	SRC proto-oncogene, non-receptor tyrosine kinase	0.440478	5.81728	0.00685865	0.249655	5.5224	5.67168	6.09393	5.9811	protein_coding
16705961	ENSG00000168209	DDIT4	DNA damage inducible transcript 4	-0.420739	5.80053	0.00688033	0.249849	5.94987	6.07193	5.61165	5.56867	protein_coding
16963055	ENSG00000114331	ACAP2	ArfGAP with coiled-coil, ankyrin repeat and PH domains 2	-0.427376	6.48967	0.00694703	0.249989	6.77874	6.62798	6.26089	6.29107	protein_coding
17007862	ENSG00000196748	CLPSL2	colipase like 2	0.55102	3.29944	0.00694852	0.249989	2.82646	3.22139	3.57924	3.57065	protein_coding
16811886	ENSG00000169752	NRG4	neuregulin 4	-0.493495	4.37579	0.00694907	0.249989	4.47229	4.77279	4.12904	4.12904	protein_coding
16674005	ENSG00000234741	GAS5-AS1	GAS5 antisense RNA 1	-0.619526	4.44852	0.00694959	0.249989	4.83305	4.68353	4.37406	3.90346	lncRNA
17114787	ENSG00000207984	MIR513A2	microRNA 513a-2	-0.467544	4.7844	0.00696905	0.250101	5.06532	4.97102	4.66722	4.43403	miRNA
16973038	ENSG00000145476	CYP4V2	cytochrome P450 family 4 subfamily V member 2	0.430638	5.91256	0.00700681	0.250867	5.76931	5.62518	6.16854	6.08721	protein_coding
16713450	ENSG00000229630	LINC01264	long intergenic non-protein coding RNA 1264	0.448389	3.55269	0.00705594	0.252035	3.22681	3.43019	3.80759	3.74619	lncRNA
17107855	ENSG00000268089	GABRQ	gamma-aminobutyric acid type A receptor theta subunit	-0.432492	3.47487	0.00713989	0.25444	3.71408	3.66815	3.17411	3.34313	protein_coding
17113513	ENSG00000204019	CT83	cancer/testis antigen 83	0.432327	4.75231	0.00716915	0.254888	4.62317	4.44912	4.95662	4.98033	protein_coding
16991705	ENSG00000170214	ADRA1B	adrenoceptor alpha 1B	0.469283	4.0024	0.00719981	0.254907	3.7253	3.81021	4.11357	4.3605	protein_coding
16739636	ENSG00000255717	SNHG1	small nucleolar RNA host gene 1	-0.491575	8.79246	0.00720323	0.254907	9.18509	8.89141	8.50873	8.58461	lncRNA
17081002	ENSG00000168672	LRATD2	LRAT domain containing 2	-0.422138	5.05027	0.00721968	0.254907	5.19261	5.33008	4.81247	4.86594	protein_coding
16730591	ENSG00000187240	DYNC2H1	dynein cytoplasmic 2 heavy chain 1	0.638221	7.10854	0.00724699	0.255091	7.03357	6.5453	7.52589	7.32942	protein_coding
17075448	ENSG00000173530	TNFRSF10D	TNF receptor superfamily member 10d	0.397991	6.63746	0.00725829	0.255091	6.43408	6.44284	6.84003	6.83288	protein_coding
16849172	ENSG00000129646	QRICH2	glutamine rich 2	0.449569	5.39526	0.0072856	0.255464	5.13294	5.20802	5.72433	5.51576	protein_coding
16788772	ENSG00000207993	MIR134	microRNA 134	0.404491	4.98126	0.00740457	0.259041	4.74648	4.81154	5.15543	5.21157	miRNA
16920730	ENSG00000198768	APCDD1L	APC down-regulated 1 like	0.455479	3.62353	0.00744883	0.259995	3.36462	3.42696	3.96666	3.73588	protein_coding
16927844	ENSG00000254709	IGLL5	immunoglobulin lambda like polypeptide 5	0.642789	4.80044	0.00747001	0.26014	4.45255	4.50555	4.85432	5.38936	protein_coding
16900802	ENSG00000075568	TMEM131	transmembrane protein 131	0.413069	8.1653	0.00750211	0.260664	7.97843	7.93911	8.31121	8.43247	protein_coding
17051342	ENSG00000272899	ATP6V1FNB	ATP6V1F neighbor	-0.496723	3.75254	0.00752008	0.260696	4.06318	3.93862	3.65154	3.35682	protein_coding
16821576	ENSG00000278214	LINC02139	long intergenic non-protein coding RNA 2139	0.403846	4.89077	0.00759148	0.262205	4.70864	4.66905	5.05069	5.13469	lncRNA
16725049	ENSG00000166801	FAM111A	family with sequence similarity 111 member A	0.39851	6.21317	0.00759792	0.262205	6.04474	5.98308	6.41512	6.40972	protein_coding
17021888	ENSG00000112234	FBXL4	F-box and leucine rich repeat protein 4	-0.454643	7.20132	0.00763563	0.262913	7.54755	7.30972	6.99653	6.95146	protein_coding
16864883	ENSG00000198482	ZNF808	zinc finger protein 808	-0.394464	6.02634	0.00769509	0.264365	6.21061	6.23653	5.81888	5.83933	protein_coding
16854639	ENSG00000101746	NOL4	nucleolar protein 4	0.491525	3.52209	0.00771428	0.26443	3.39612	3.15653	3.66543	3.87027	protein_coding
16938133	ENSG00000131386	GALNT15	polypeptide N-acetylgalactosaminyltransferase 15	0.393056	3.99442	0.00777096	0.265777	3.8091	3.78668	4.18903	4.19286	protein_coding
16933580	ENSG00000100276	RASL10A	RAS like family 10 member A	0.400895	3.96012	0.00783422	0.267343	3.78791	3.73144	4.12505	4.19609	protein_coding
17022736	ENSG00000074935	TUBE1	tubulin epsilon 1	-0.504668	5.71486	0.0078696	0.267405	5.93804	5.99635	5.63077	5.29428	protein_coding
16810133	ENSG00000069667	RORA	RAR related orphan receptor A	0.582575	5.25527	0.00787101	0.267405	5.17184	4.75613	5.64809	5.44503	protein_coding
16875056	ENSG00000167766	ZNF83	zinc finger protein 83	-0.462092	5.16784	0.00791171	0.267863	5.48686	5.31091	5.03535	4.83823	protein_coding
17050455	ENSG00000128573	FOXP2	forkhead box P2	0.696908	3.6906	0.00794489	0.267863	3.6126	3.0717	4.19053	3.88758	protein_coding
16968968	ENSG00000172238	ATOH1	atonal bHLH transcription factor 1	0.423324	4.63996	0.00796216	0.267863	4.47196	4.38465	4.77552	4.92773	protein_coding
16871655	ENSG00000142065	ZFP14	ZFP14 zinc finger protein	-0.467165	4.41357	0.0079701	0.267863	4.5103	4.78401	4.1636	4.19637	protein_coding
16969839	ENSG00000073331	ALPK1	alpha kinase 1	-0.421567	4.32594	0.00799237	0.267863	4.59068	4.48277	4.18176	4.04855	protein_coding
16952543	ENSG00000157093	LYZL4	lysozyme like 4	0.401193	3.39049	0.00800342	0.267863	3.14994	3.22986	3.56063	3.62155	protein_coding
16986031	ENSG00000263593	MIR4804	microRNA 4804	-0.535617	4.12105	0.0080247	0.267863	4.55185	4.22587	3.74148	3.96501	miRNA
17107949	ENSG00000183837	PNMA3	PNMA family member 3	0.392871	5.48949	0.00802914	0.267863	5.31819	5.26791	5.69203	5.67981	protein_coding
17091476	ENSG00000184925	LCN12	lipocalin 12	0.408748	4.48559	0.0080422	0.267863	4.25176	4.31067	4.63062	4.74931	protein_coding
16774130	ENSG00000150893	FREM2	FRAS1 related extracellular matrix 2	0.438148	7.02527	0.00808299	0.268636	6.91401	6.69837	7.25418	7.23451	protein_coding
16822877	ENSG00000140986	RPL3L	ribosomal protein L3 like	0.395428	4.5299	0.00813649	0.269817	4.37047	4.29391	4.73315	4.72208	protein_coding
16830621	ENSG00000129244	ATP1B2	ATPase Na+/K+ transporting subunit beta 2	-0.439791	6.39534	0.0081538	0.269817	6.55298	6.6775	6.26744	6.08345	protein_coding
17108779	ENSG00000006756	ARSD	arylsulfatase D	0.470168	4.3147	0.00825984	0.27221	3.94825	4.21098	4.49081	4.60875	protein_coding
16844381	ENSG00000126353	CCR7	C-C motif chemokine receptor 7	0.464265	4.24144	0.00827074	0.27221	3.87305	4.14557	4.49775	4.4494	protein_coding
16946207	ENSG00000158234	FAIM	Fas apoptotic inhibitory molecule	0.43552	5.69641	0.00829548	0.27221	5.58008	5.37722	5.95086	5.87748	protein_coding
17126224	ENSG00000225783	MIAT	myocardial infarction associated transcript	-0.461728	4.05173	0.00829733	0.27221	4.39915	4.16604	3.75045	3.89128	lncRNA
17019250	ENSG00000124659	TBCC	tubulin folding cofactor C	0.424132	6.23635	0.00834493	0.272908	6.02358	6.02499	6.54268	6.35416	protein_coding
17022964	ENSG00000153975	ZUP1	zinc finger containing ubiquitin peptidase 1	-0.40905	5.93838	0.00836029	0.272908	6.14904	6.13676	5.80587	5.66184	protein_coding
16712655	ENSG00000107890	ANKRD26	ankyrin repeat domain 26	-0.778553	4.54825	0.00837218	0.272908	5.28176	4.59328	4.28575	4.03219	protein_coding
16974772	ENSG00000280650	KCNIP4-IT1	KCNIP4 intronic transcript 1	0.745691	3.46539	0.00843209	0.274276	3.27688	2.9082	3.54446	4.13201	lncRNA
17098491	ENSG00000197958	RPL12	ribosomal protein L12	-0.444166	6.39149	0.00853326	0.276978	6.63082	6.59632	6.0501	6.28871	protein_coding
16809748	ENSG00000138587	MNS1	meiosis specific nuclear structural 1	0.426971	5.71766	0.00857119	0.277397	5.58253	5.42582	5.86758	5.99471	protein_coding
16858417	ENSG00000130173	ANGPTL8	angiopoietin like 8	0.462752	5.18256	0.00858247	0.277397	4.84707	5.0553	5.31989	5.50799	protein_coding
17012262	ENSG00000146373	RNF217	ring finger protein 217	-0.396381	3.44734	0.00865	0.278438	3.64146	3.6496	3.19582	3.30248	protein_coding
16834672	ENSG00000161649	CD300LG	CD300 molecule like family member g	0.451226	4.27556	0.0086511	0.278438	4.0218	4.07809	4.62748	4.37486	protein_coding
16917767	ENSG00000125816	NKX2-4	NK2 homeobox 4	0.397974	4.25237	0.00866991	0.278457	4.04766	4.05911	4.50836	4.39435	protein_coding
17120512	ENSG00000225484	NUTM2B-AS1	NUTM2B antisense RNA 1	-0.511374	3.78704	0.00870582	0.27893	4.20936	3.8761	3.61179	3.45092	lncRNA
16871814	ENSG00000180479	ZNF571	zinc finger protein 571	-0.567724	3.69701	0.00877253	0.27893	4.1375	3.82424	3.58109	3.2452	protein_coding
17086947	ENSG00000048828	FAM120A	family with sequence similarity 120A	-0.41638	4.74625	0.00878698	0.27893	5.01212	4.89677	4.46937	4.60676	protein_coding
16879094	ENSG00000205221	VIT	vitrin	0.503276	5.6043	0.00878712	0.27893	5.26094	5.44438	6.00972	5.70215	protein_coding
16994081	ENSG00000170561	IRX2	iroquois homeobox 2	0.41036	4.24748	0.00878947	0.27893	4.12085	3.96375	4.4723	4.43302	protein_coding
16915412	ENSG00000124205	EDN3	endothelin 3	0.457386	4.04507	0.0087941	0.27893	3.79546	3.83729	4.40939	4.13813	protein_coding
16868995	ENSG00000161914	ZNF653	zinc finger protein 653	0.412813	5.14825	0.00882793	0.279423	4.8614	5.02228	5.32668	5.38262	protein_coding
17103717	ENSG00000171365	CLCN5	chloride voltage-gated channel 5	-0.389627	5.56802	0.00886378	0.279937	5.79344	5.73223	5.40132	5.34511	protein_coding
17111435	ENSG00000196632	WNK3	WNK lysine deficient protein kinase 3	0.411381	6.06859	0.00889482	0.279937	5.92958	5.79622	6.32535	6.22322	protein_coding
17066224	ENSG00000104611	SH2D4A	SH2 domain containing 4A	-0.498785	3.52014	0.00889909	0.279937	3.62537	3.9137	3.16921	3.37229	protein_coding
16869725	ENSG00000105143	SLC1A6	solute carrier family 1 member 6	-0.751863	4.40737	0.00907566	0.284797	4.75317	4.81343	4.38805	3.67483	protein_coding
17076103	ENSG00000133863	TEX15	testis expressed 15, meiosis and synapsis associated	-0.496952	6.46122	0.00909858	0.284797	6.86995	6.54944	6.28716	6.13832	protein_coding
16863922	ENSG00000087088	BAX	BCL2 associated X, apoptosis regulator	0.417555	6.55859	0.00912453	0.284797	6.25457	6.44505	6.77623	6.7585	protein_coding
16689869	ENSG00000117525	F3	coagulation factor III, tissue factor	-0.426817	5.61038	0.0091385	0.284797	5.71949	5.92809	5.42329	5.37066	protein_coding
17008397	ENSG00000112212	TSPO2	translocator protein 2	0.426216	3.86793	0.00914674	0.284797	3.69442	3.61523	3.98171	4.18038	protein_coding
17089016	ENSG00000136918	WDR38	WD repeat domain 38	0.393693	4.09317	0.00917949	0.285236	3.87183	3.92082	4.34254	4.2375	protein_coding
16815735	ENSG00000183044	ABAT	4-aminobutyrate aminotransferase	-0.440692	4.78192	0.0092578	0.285359	4.88996	5.11457	4.61588	4.50726	protein_coding
16665302	ENSG00000134709	HOOK1	hook microtubule tethering protein 1	0.609566	4.76145	0.00926158	0.285359	4.32967	4.58366	5.2984	4.83407	protein_coding
16805109	ENSG00000258725	PRC1-AS1	PRC1 antisense RNA 1	0.456314	3.81162	0.00926221	0.285359	3.66851	3.49842	4.15223	3.92734	lncRNA
17086676	ENSG00000130222	GADD45G	growth arrest and DNA damage inducible gamma	0.495672	5.4071	0.0092794	0.285359	4.9947	5.32382	5.72095	5.58891	protein_coding
17083197	ENSG00000147852	VLDLR	very low density lipoprotein receptor	-0.548721	6.37643	0.00930306	0.285359	6.58418	6.7174	6.31212	5.89202	protein_coding
16701531	ENSG00000283881	MIR3916	microRNA 3916	-0.405252	6.66379	0.0093521	0.285359	6.84168	6.89114	6.53834	6.38398	miRNA
16947111	ENSG00000169860	P2RY1	purinergic receptor P2Y1	0.504188	3.62297	0.00935645	0.285359	3.51431	3.22744	3.99231	3.75782	protein_coding
16906872	ENSG00000065413	ANKRD44	ankyrin repeat domain 44	0.390032	3.32549	0.00936061	0.285359	3.18007	3.08089	3.54039	3.50063	protein_coding
16823901	ENSG00000188897	LOC400499	vitellogenin	0.569411	3.53186	0.00936584	0.285359	3.13544	3.35887	3.60808	4.02506	protein_coding
16805995	ENSG00000274253	LOC283683	uncharacterized LOC283683	-0.380003	5.46041	0.00939263	0.285359	5.6567	5.64413	5.29267	5.24815	lncRNA
16926022	ENSG00000184385	UMODL1-AS1	UMODL1 antisense RNA 1	0.606203	4.2396	0.00939371	0.285359	4.19287	3.68013	4.60355	4.48186	lncRNA
17063575	ENSG00000133606	MKRN1	makorin ring finger protein 1	0.388327	4.60894	0.00940744	0.285359	4.42883	4.40071	4.7547	4.8515	protein_coding
16980693	ENSG00000109670	FBXW7	F-box and WD repeat domain containing 7	0.509942	5.90587	0.00943423	0.285605	5.83348	5.46831	6.10558	6.2161	protein_coding
16704154	ENSG00000165731	RET	ret proto-oncogene	0.467067	4.8171	0.0095187	0.285959	4.55318	4.61396	4.89979	5.20148	protein_coding
17000168	ENSG00000145824	CXCL14	C-X-C motif chemokine ligand 14	0.551683	6.20836	0.00953987	0.285959	5.71025	6.15478	6.45061	6.5178	protein_coding
16782001	ENSG00000136758	YME1L1	YME1 like 1 ATPase	0.473588	4.82494	0.00955159	0.285959	4.74431	4.43198	5.02575	5.09771	protein_coding
16774679	ENSG00000136156	ITM2B	integral membrane protein 2B	0.381932	9.1376	0.00959712	0.285959	8.97581	8.91747	9.35175	9.30538	protein_coding
16699533	ENSG00000143507	DUSP10	dual specificity phosphatase 10	-0.462233	3.99901	0.00959987	0.285959	4.09523	4.36504	3.83359	3.7022	protein_coding
16757616	ENSG00000258102	MAP1LC3B2	microtubule associated protein 1 light chain 3 beta 2	0.387407	4.95012	0.00962944	0.285959	4.79471	4.71812	5.10778	5.17986	protein_coding
16832024	ENSG00000189152	GRAPL	GRB2 related adaptor protein like	0.450048	4.99756	0.00963057	0.285959	4.89592	4.64915	5.28511	5.16006	protein_coding
16973355	ENSG00000249592	LOC100129917	uncharacterized LOC100129917	-0.396591	5.63185	0.00963586	0.285959	5.76521	5.89508	5.46198	5.40512	lncRNA
17121186	ENSG00000159433	STARD9	StAR related lipid transfer domain containing 9	-0.41244	7.44009	0.00963998	0.285959	7.65809	7.63454	7.13955	7.3282	protein_coding
16726515	ENSG00000221273	MIR1237	microRNA 1237	-0.438657	3.77098	0.00967952	0.285959	3.86791	4.11271	3.51819	3.58512	miRNA
16965798	ENSG00000169851	PCDH7	protocadherin 7	-0.543473	3.72859	0.00968215	0.285959	3.81683	4.18382	3.33592	3.57779	protein_coding
16700507	ENSG00000229228	LINC00582	long intergenic non-protein coding RNA 582	0.391417	3.99135	0.00968855	0.285959	3.73405	3.85724	4.17893	4.19519	lncRNA
16715494	ENSG00000166343	MSS51	MSS51 mitochondrial translational activator	-0.386416	4.66817	0.00969212	0.285959	4.81273	4.91002	4.4581	4.49181	protein_coding
16742814	ENSG00000137502	RAB30	RAB30, member RAS oncogene family	0.396876	3.93914	0.0097272	0.285959	3.80796	3.67344	4.1652	4.10995	protein_coding
17045291	ENSG00000086289	EPDR1	ependymin related 1	0.637883	4.41166	0.00972805	0.285959	3.90696	4.27849	4.95176	4.50945	protein_coding
17062985	ENSG00000128567	PODXL	podocalyxin like	-0.375729	6.09928	0.00975442	0.285959	6.27298	6.3013	5.90709	5.91574	protein_coding
17107118	ENSG00000173275	ZNF449	zinc finger protein 449	-0.499752	6.13463	0.00976391	0.285959	6.2502	6.5188	6.0123	5.7572	protein_coding
16694036	ENSG00000160766	GBAP1	glucosylceramidase beta pseudogene 1	-0.477017	5.48782	0.00980258	0.286543	5.69531	5.75735	5.08655	5.41208	transcribed_unprocessed_pseudogene
16852008	ENSG00000075643	MOCOS	molybdenum cofactor sulfurase	0.412003	5.66842	0.00983573	0.286963	5.394	5.53084	5.80599	5.94285	protein_coding
17095217	ENSG00000172159	FRMD3	FERM domain containing 3	0.383729	4.01127	0.00989438	0.288124	3.77679	3.86202	4.22724	4.17903	protein_coding
17003493	ENSG00000175309	PHYKPL	5-phosphohydroxy-L-lysine phospho-lyase	-0.37621	5.65321	0.00992282	0.288403	5.81733	5.86529	5.45661	5.4736	protein_coding
16836868	ENSG00000170921	TANC2	tetratricopeptide repeat, ankyrin repeat and coiled-coil containing 2	0.426492	8.1919	0.00995146	0.288583	8.08511	7.87219	8.35899	8.4513	protein_coding
17110700	ENSG00000102057	KCND1	potassium voltage-gated channel subfamily D member 1	0.401414	4.19263	0.00999216	0.288583	3.91691	4.06694	4.3565	4.43017	protein_coding
17057114	ENSG00000214783	POLR2J4	RNA polymerase II subunit J4, pseudogene	-0.463801	4.24684	0.00999613	0.288583	4.46834	4.48914	3.86006	4.16981	lncRNA
17102285	ENSG00000176746	MAGEB6	MAGE family member B6	0.458475	3.67606	0.0100045	0.288583	3.36612	3.52753	4.03198	3.77862	protein_coding
17123652	ENSG00000251669	FAM86EP	family with sequence similarity 86, member A pseudogene	-0.379924	4.97175	0.0100641	0.289734	5.12513	5.19829	4.80331	4.76026	transcribed_unprocessed_pseudogene
16829874	ENSG00000142484	TM4SF5	transmembrane 4 L six family member 5	0.391263	3.42393	0.0100823	0.289734	3.18986	3.26673	3.67558	3.56354	protein_coding
16802497	ENSG00000137819	PAQR5	progestin and adipoQ receptor family member 5	-0.390049	6.73777	0.0101307	0.290579	6.97042	6.89516	6.59746	6.48802	protein_coding
16676150	ENSG00000159388	BTG2	BTG anti-proliferation factor 2	0.471834	8.34857	0.0101901	0.291735	8.00359	8.22171	8.46143	8.70755	protein_coding
16693357	ENSG00000241794	SPRR2A	small proline rich protein 2A	0.460733	4.09214	0.0102177	0.291978	3.79042	3.93312	4.45931	4.18569	protein_coding
16902794	ENSG00000136710	CCDC115	coiled-coil domain containing 115	0.397157	5.01589	0.0103088	0.293228	4.84838	4.78624	5.13969	5.28924	protein_coding
16993908	ENSG00000263834	MIR4635	microRNA 4635	0.673653	3.99285	0.0103131	0.293228	3.97227	3.33978	4.29	4.36936	miRNA
17126050	ENSG00000177885	GRB2	growth factor receptor bound protein 2	0.393757	3.62813	0.0103438	0.293228	3.38307	3.47943	3.88368	3.76633	protein_coding
17126156	ENSG00000177885	GRB2	growth factor receptor bound protein 2	0.393757	3.62813	0.0103438	0.293228	3.38307	3.47943	3.88368	3.76633	protein_coding
16786367	ENSG00000119723	COQ6	coenzyme Q6, monooxygenase	0.427351	4.86748	0.0103573	0.293228	4.7386	4.569	4.99473	5.16757	protein_coding
16944931	ENSG00000171084	FAM86JP	family with sequence similarity 86, member A pseudogene	-0.434106	4.97431	0.0104593	0.295568	5.31846	5.06426	4.78222	4.73229	transcribed_unprocessed_pseudogene
16972108	ENSG00000248329	APELA	apelin receptor early endogenous ligand	0.451599	6.24836	0.0105544	0.297077	6.13537	5.90976	6.57061	6.37771	protein_coding
17113346	ENSG00000101938	CHRDL1	chordin like 1	-0.411539	6.89653	0.0105623	0.297077	7.09333	7.11127	6.79449	6.58703	protein_coding
16728384	ENSG00000221333	MIR548K	microRNA 548k	-0.559273	3.72681	0.0105882	0.297077	4.24568	3.76722	3.46131	3.43305	miRNA
16862815	ENSG00000176472	ZNF575	zinc finger protein 575	0.406924	4.15064	0.0105905	0.297077	4.04009	3.85426	4.32181	4.38639	protein_coding
16825647	ENSG00000102886	GDPD3	glycerophosphodiester phosphodiesterase domain containing 3	0.441084	4.60042	0.0106639	0.29805	4.27973	4.48002	4.91703	4.72489	protein_coding
16668220	ENSG00000143028	SYPL2	synaptophysin like 2	-0.413469	6.05927	0.0106641	0.29805	6.1931	6.3389	5.93167	5.77339	protein_coding
17107632	ENSG00000156009	MAGEA8	MAGE family member A8	-0.381061	3.88606	0.0106932	0.298316	4.12505	4.02813	3.66546	3.7256	protein_coding
17086496	ENSG00000196730	DAPK1	death associated protein kinase 1	-0.380099	6.38292	0.0107609	0.299384	6.55964	6.58631	6.24728	6.13847	protein_coding
16716590	ENSG00000138119	MYOF	myoferlin	-0.414712	5.70072	0.0107806	0.299384	5.81563	6.00051	5.55355	5.43317	protein_coding
16988477	ENSG00000064692	SNCAIP	synuclein alpha interacting protein	-0.440345	4.76951	0.0108074	0.299384	4.86972	5.10966	4.62009	4.47859	protein_coding
17075650	ENSG00000240694	PNMA2	PNMA family member 2	-0.367971	6.5776	0.0108098	0.299384	6.7699	6.75327	6.37987	6.40736	protein_coding
16706757	ENSG00000148604	RGR	retinal G protein coupled receptor	-0.448886	3.72028	0.0109178	0.301829	3.91526	3.9742	3.34991	3.64178	protein_coding
17053917	ENSG00000164778	EN2	engrailed homeobox 2	0.455301	5.94501	0.0109687	0.30266	5.56401	5.87072	6.19884	6.14649	protein_coding
16966514	ENSG00000145246	ATP10D	ATPase phospholipid transporting 10D (putative)	0.45158	8.42124	0.0109875	0.30266	8.33751	8.05338	8.70142	8.59263	protein_coding
17021092	ENSG00000112773	TENT5A	terminal nucleotidyltransferase 5A	0.365904	3.84728	0.0110624	0.303339	3.65766	3.67099	4.01828	4.04217	protein_coding
16850595	ENSG00000132205	EMILIN2	elastin microfibril interfacer 2	0.409265	4.239	0.0110686	0.303339	4.02614	4.0426	4.33762	4.54965	protein_coding
16964473	ENSG00000175920	DOK7	docking protein 7	0.37804	4.74245	0.0110756	0.303339	4.60853	4.49832	4.94403	4.91891	protein_coding
16934187	ENSG00000128253	RFPL2	ret finger protein like 2	0.374622	3.89369	0.0110915	0.303339	3.66174	3.75102	4.06154	4.10047	protein_coding
17047760	ENSG00000234456	MAGI2-AS3	MAGI2 antisense RNA 3	0.386043	5.14067	0.0111612	0.3047	5.02055	4.87473	5.32596	5.34141	lncRNA
16788518	ENSG00000266461	MIR2392	microRNA 2392	0.386402	6.30137	0.0112051	0.305353	6.077	6.13933	6.56223	6.42691	miRNA
17091932	ENSG00000172785	CBWD1	COBW domain containing 1	-0.514811	4.93118	0.011254	0.306142	5.39754	4.97963	4.65149	4.69606	protein_coding
16775871	ENSG00000185352	HS6ST3	heparan sulfate 6-O-sulfotransferase 3	0.505642	5.44565	0.0112764	0.306206	5.33418	5.05147	5.55309	5.84385	protein_coding
17092081	ENSG00000107249	GLIS3	GLIS family zinc finger 3	-0.453542	4.22687	0.0113731	0.308245	4.59219	4.3151	3.9258	4.07441	protein_coding
16895627	ENSG00000138028	CGREF1	cell growth regulator with EF-hand domain 1	-0.437587	3.99527	0.0113986	0.308245	4.13581	4.29232	3.89437	3.65859	protein_coding
17117626	ENSG00000078304	PPP2R5C	protein phosphatase 2 regulatory subunit B'gamma	-0.779185	4.14975	0.011412	0.308245	4.73869	4.33999	4.10581	3.4145	protein_coding
17117463	ENSG00000120594	PLXDC2	plexin domain containing 2	0.362007	3.93215	0.0116118	0.312526	3.75115	3.75115	4.12505	4.10127	protein_coding
16930808	ENSG00000205704	LINC00634	long intergenic non-protein coding RNA 634	0.387244	5.36982	0.011613	0.312526	5.15866	5.19374	5.48462	5.64227	protein_coding
16795582	ENSG00000070778	PTPN21	protein tyrosine phosphatase non-receptor type 21	-0.427073	4.24365	0.0116318	0.312526	4.42695	4.48742	4.15891	3.90132	protein_coding
16813206	ENSG00000166825	ANPEP	alanyl aminopeptidase, membrane	-0.361641	5.41486	0.0117133	0.314163	5.59927	5.59208	5.21983	5.24824	protein_coding
16801789	ENSG00000140416	TPM1	tropomyosin 1	-0.376856	6.88079	0.0118001	0.315135	7.11836	7.02007	6.73423	6.65049	protein_coding
16867057	ENSG00000095932	SMIM24	small integral membrane protein 24	0.555578	3.54361	0.0118089	0.315135	3.05183	3.47982	3.69894	3.94386	protein_coding
16814031	ENSG00000259658	LOC100128108	putative ubiquitin-conjugating enzyme E2Q2-like protein	-0.38315	4.16714	0.0118284	0.315135	4.43508	4.28235	3.97217	3.97897	transcribed_unprocessed_pseudogene
17085610	ENSG00000154330	PGM5	phosphoglucomutase 5	-0.367196	3.71945	0.011832	0.315135	3.93073	3.87536	3.50402	3.56769	protein_coding
16715611	ENSG00000271816	BMS1P4	BMS1 pseudogene 4	-0.662621	5.59434	0.0119177	0.316864	6.2275	5.6238	5.38365	5.14241	lncRNA
16756370	ENSG00000111783	RFX4	regulatory factor X4	-0.450089	4.60665	0.0119973	0.318395	4.77117	4.89221	4.52842	4.23479	protein_coding
16660587	ENSG00000173369	C1QB	complement C1q B chain	0.36048	3.80564	0.0120169	0.318395	3.60556	3.64524	3.98992	3.98183	protein_coding
17001654	ENSG00000019582	CD74	CD74 molecule	0.367302	3.90046	0.012089	0.319489	3.70181	3.7318	4.03937	4.12885	protein_coding
16764305	ENSG00000167552	TUBA1A	tubulin alpha 1a	-0.517137	4.29332	0.0121198	0.319489	4.42025	4.68353	4.20928	3.86022	protein_coding
16877133	ENSG00000162976	PQLC3	PQ loop repeat containing 3	-0.37416	5.87112	0.012137	0.319489	6.00911	6.1073	5.72456	5.64353	protein_coding
16782975	ENSG00000176165	FOXG1	forkhead box G1	0.432436	6.973	0.012148	0.319489	6.61458	6.89899	7.18667	7.19177	protein_coding
16889664	ENSG00000138380	CARF	calcium responsive transcription factor	-0.363012	5.4156	0.0121627	0.319489	5.57377	5.62044	5.26099	5.20719	protein_coding
16673617	ENSG00000120370	GORAB	golgin, RAB6 interacting	-0.364727	5.27114	0.0122614	0.320631	5.44885	5.45815	5.13159	5.04596	protein_coding
17092045	ENSG00000080298	RFX3	regulatory factor X3	-0.358869	6.3505	0.0122674	0.320631	6.51004	6.54982	6.1687	6.17343	protein_coding
16750613	ENSG00000284723	OR8S1	olfactory receptor family 8 subfamily S member 1	0.487731	4.68353	0.0122826	0.320631	4.45345	4.42587	4.73267	5.12211	protein_coding
16922418	ENSG00000227456	LINC00310	long intergenic non-protein coding RNA 310	0.412588	3.91648	0.0123225	0.320631	3.61866	3.80172	4.04251	4.20304	lncRNA
16678295	ENSG00000154342	WNT3A	Wnt family member 3A	0.401836	4.14756	0.0123344	0.320631	3.94558	3.9477	4.45716	4.23979	protein_coding
16706963	ENSG00000224914	LINC00863	long intergenic non-protein coding RNA 863	0.495802	6.85748	0.0123517	0.320631	6.407	6.81217	7.10855	7.10222	lncRNA
17089233	ENSG00000136895	GARNL3	GTPase activating Rap/RanGAP domain like 3	-0.376606	5.17237	0.0123529	0.320631	5.3291	5.39224	4.9204	5.04773	protein_coding
17120778	ENSG00000256546	LOC100506691	uncharacterized LOC100506691	0.392692	5.67859	0.0124316	0.322127	5.57952	5.38496	5.87892	5.87095	lncRNA
16724663	ENSG00000263693	MIR3161	microRNA 3161	-0.416331	4.63467	0.0124615	0.322355	4.83034	4.85534	4.29992	4.55309	miRNA
16693722	ENSG00000143549	TPM3	tropomyosin 3	-0.397837	3.9796	0.012539	0.323811	4.28322	4.0738	3.79202	3.76934	protein_coding
16874187	ENSG00000104827	CGB3	chorionic gonadotropin subunit beta 3	0.557508	5.27769	0.0125624	0.323869	4.84592	5.15194	5.35415	5.75873	protein_coding
16883380	ENSG00000273045	C2orf15	chromosome 2 open reading frame 15	0.396461	3.36755	0.0125841	0.323881	3.26162	3.07703	3.6135	3.51806	protein_coding
17013507	ENSG00000203727	SAMD5	sterile alpha motif domain containing 5	-0.40884	3.90385	0.0126143	0.324113	4.03445	4.1821	3.60517	3.79369	protein_coding
16970435	ENSG00000164056	SPRY1	sprouty RTK signaling antagonist 1	-0.428298	4.98695	0.0127288	0.326433	5.06022	5.34197	4.79346	4.75213	protein_coding
16671139	ENSG00000163220	S100A9	S100 calcium binding protein A9	0.678944	4.66831	0.0127868	0.326433	4.4129	4.24478	5.34072	4.67484	protein_coding
17086685	ENSG00000237372	UNQ6494	uncharacterized LOC100129066	0.388257	3.41866	0.012797	0.326433	3.16509	3.28397	3.68624	3.53934	lncRNA
16804490	ENSG00000172183	ISG20	interferon stimulated exonuclease gene 20	0.43074	3.9141	0.0128169	0.326433	3.83724	3.56022	4.08456	4.17437	protein_coding
16768205	ENSG00000198707	CEP290	centrosomal protein 290	-0.458221	5.60754	0.0128293	0.326433	6.00245	5.67085	5.3301	5.42676	protein_coding
17110181	ENSG00000185753	CXorf38	chromosome X open reading frame 38	-0.360373	5.41929	0.0128327	0.326433	5.63708	5.56186	5.25429	5.22391	protein_coding
17064251	ENSG00000106538	RARRES2	retinoic acid receptor responder 2	0.360572	4.78105	0.012866	0.326708	4.56078	4.64075	4.97349	4.94918	protein_coding
16660555	ENSG00000070886	EPHA8	EPH receptor A8	0.434818	3.4111	0.0129165	0.326708	3.04783	3.33954	3.59122	3.66579	protein_coding
16722844	ENSG00000165973	NELL1	neural EGFL like 1	0.35369	6.10982	0.0129188	0.326708	5.94257	5.92338	6.28727	6.28605	protein_coding
17049473	ENSG00000146839	ZAN	zonadhesin (gene/pseudogene)	0.419298	3.61427	0.012929	0.326708	3.4772	3.33205	3.93682	3.71103	protein_coding
17107959	ENSG00000235961	PNMA6A	PNMA family member 6A	0.594789	4.87353	0.0129765	0.327368	4.29611	4.85616	5.22214	5.1197	protein_coding
17013954	ENSG00000146426	TIAM2	T cell lymphoma invasion and metastasis 2	-0.40104	4.06288	0.0130763	0.328544	4.1499	4.37689	3.87327	3.85145	protein_coding
16848583	ENSG00000178789	CD300LB	CD300 molecule like family member b	0.359405	3.79457	0.0130845	0.328544	3.57281	3.65693	3.97088	3.97767	protein_coding
17063448	ENSG00000188883	KLRG2	killer cell lectin like receptor G2	0.379519	5.12446	0.0131098	0.328544	4.96987	4.89953	5.39077	5.23767	protein_coding
16924852	ENSG00000186930	KRTAP6-2	keratin associated protein 6-2	0.613628	3.92454	0.0131276	0.328544	3.32491	3.91053	4.16799	4.29471	protein_coding
17123032	ENSG00000110799	VWF	von Willebrand factor	-0.359071	4.07774	0.0131415	0.328544	4.25174	4.26281	3.94005	3.85637	protein_coding
17114701	ENSG00000184258	CDR1	cerebellar degeneration related protein 1	0.383359	7.50213	0.0131521	0.328544	7.27537	7.34553	7.77735	7.61027	protein_coding
17022097	ENSG00000085382	HACE1	HECT domain and ankyrin repeat containing E3 ubiquitin protein ligase 1	-0.483007	5.46329	0.0131945	0.329066	5.82525	5.58435	5.37838	5.0652	protein_coding
16665932	ENSG00000116717	GADD45A	growth arrest and DNA damage inducible alpha	0.44849	6.81185	0.0132456	0.329803	6.71927	6.45595	6.9343	7.1379	protein_coding
16825909	ENSG00000260852	FBXL19-AS1	FBXL19 antisense RNA 1	0.46495	3.98049	0.0132741	0.329833	3.56668	3.92935	4.19718	4.22874	lncRNA
16961162	ENSG00000121871	SLITRK3	SLIT and NTRK like family member 3	-0.356366	3.88987	0.0132951	0.329833	4.08628	4.04982	3.7431	3.68027	protein_coding
16721331	ENSG00000175485	OR52W1	olfactory receptor family 52 subfamily W member 1	0.525649	3.34678	0.0133217	0.329833	2.85676	3.31115	3.6656	3.5536	protein_coding
16693142	ENSG00000143442	POGZ	pogo transposable element derived with ZNF domain	-0.630303	4.79019	0.0133331	0.329833	5.41774	4.79293	4.49674	4.45333	protein_coding
16740037	ENSG00000168067	MAP4K2	mitogen-activated protein kinase kinase kinase kinase 2	-0.396934	5.31469	0.0133913	0.330736	5.42428	5.60204	5.04904	5.18341	protein_coding
16855127	ENSG00000101665	SMAD7	SMAD family member 7	0.406842	4.70517	0.013473	0.332217	4.37914	4.62437	4.88888	4.92832	protein_coding
17054823	ENSG00000075624	ACTB	actin beta	-0.413639	6.83778	0.0134968	0.332268	7.17173	6.91747	6.59474	6.66718	protein_coding
16660008	ENSG00000204362	LOC400743	uncharacterized LOC400743	0.598019	3.71557	0.0135457	0.332669	3.26753	3.56559	3.76448	4.26468	lncRNA
17125034	ENSG00000070669	ASNS	asparagine synthetase (glutamine-hydrolyzing)	-0.446113	8.43484	0.0135565	0.332669	8.79851	8.51729	8.30056	8.12301	protein_coding
16836106	ENSG00000173714	WFIKKN2	WAP, follistatin/kazal, immunoglobulin, kunitz and netrin domain containing 2	0.381753	3.7478	0.013582	0.332758	3.59745	3.51641	3.85589	4.02147	protein_coding
16718836	ENSG00000119973	PRLHR	prolactin releasing hormone receptor	0.365702	3.38055	0.0136748	0.334495	3.26148	3.13391	3.54777	3.57902	protein_coding
16857053	ENSG00000167654	ATCAY	ATCAY kinesin light chain interacting caytaxin	0.546747	3.7425	0.0137433	0.335344	3.30704	3.63121	4.21086	3.82088	protein_coding
16997519	ENSG00000113273	ARSB	arylsulfatase B	0.387266	5.68903	0.0137533	0.335344	5.58049	5.4103	5.93814	5.82717	protein_coding
16762837	ENSG00000110888	CAPRIN2	caprin family member 2	-0.382473	5.86379	0.0137857	0.335599	6.13203	5.97802	5.72829	5.61682	protein_coding
16753853	ENSG00000135679	MDM2	MDM2 proto-oncogene	0.474381	8.89071	0.0138569	0.336045	8.83148	8.47555	9.04961	9.20618	protein_coding
17043588	ENSG00000106415	GLCCI1	glucocorticoid induced 1	-0.357854	5.09911	0.0139245	0.336045	5.32923	5.22685	4.92175	4.91863	protein_coding
16933265	ENSG00000100068	LRP5L	LDL receptor related protein 5 like	-0.387278	4.31986	0.0139289	0.336045	4.51038	4.51663	4.22924	4.02321	protein_coding
16660403	ENSG00000142794	NBPF3	NBPF member 3	-0.402762	5.25126	0.0139321	0.336045	5.39851	5.50677	4.93961	5.16014	protein_coding
16846173	ENSG00000207947	MIR152	microRNA 152	0.402761	4.9451	0.0139621	0.336045	4.70162	4.78583	5.03085	5.26212	miRNA
16812174	ENSG00000080644	CHRNA3	cholinergic receptor nicotinic alpha 3 subunit	-0.406936	4.45388	0.0140269	0.336045	4.68456	4.63015	4.12488	4.37595	protein_coding
16819521	ENSG00000159618	ADGRG5	adhesion G protein-coupled receptor G5	0.528923	3.69822	0.0140439	0.336045	3.53248	3.33504	3.74233	4.18303	protein_coding
16858830	ENSG00000160888	IER2	immediate early response 2	-0.405378	5.91129	0.0140554	0.336045	6.00897	6.21898	5.63745	5.77975	protein_coding
16665687	ENSG00000116675	DNAJC6	DnaJ heat shock protein family (Hsp40) member C6	0.356238	6.43634	0.014057	0.336045	6.29047	6.22597	6.65125	6.57767	protein_coding
16962272	ENSG00000187068	C3orf70	chromosome 3 open reading frame 70	0.39871	4.86793	0.0140604	0.336045	4.55403	4.78311	5.09916	5.0354	protein_coding
16883624	ENSG00000115590	IL1R2	interleukin 1 receptor type 2	-0.376297	3.477	0.0140793	0.336045	3.62236	3.70794	3.21154	3.36615	protein_coding
16860074	ENSG00000160161	CILP2	cartilage intermediate layer protein 2	0.362027	3.55532	0.0140869	0.336045	3.31868	3.42993	3.70691	3.76575	protein_coding
16990203	ENSG00000202515	VTRNA1-3	vault RNA 1-3	0.776375	4.09288	0.0140898	0.336045	3.32249	4.08689	4.65632	4.3058	misc_RNA
16823109	ENSG00000167972	ABCA3	ATP binding cassette subfamily A member 3	0.352207	6.56091	0.0141185	0.336206	6.34694	6.42267	6.73761	6.73642	protein_coding
16658758	ENSG00000130939	UBE4B	ubiquitination factor E4B	0.346433	8.59258	0.0142303	0.337592	8.42576	8.41297	8.77387	8.75774	protein_coding
17017924	ENSG00000263649	MIR3135B	microRNA 3135b	0.638305	4.97293	0.0142954	0.337592	4.9704	4.33715	5.369	5.21516	miRNA
17027089	ENSG00000263649	MIR3135B	microRNA 3135b	0.638305	4.97293	0.0142954	0.337592	4.9704	4.33715	5.369	5.21516	miRNA
17029733	ENSG00000263649	MIR3135B	microRNA 3135b	0.638305	4.97293	0.0142954	0.337592	4.9704	4.33715	5.369	5.21516	miRNA
17042431	ENSG00000263649	MIR3135B	microRNA 3135b	0.638305	4.97293	0.0142954	0.337592	4.9704	4.33715	5.369	5.21516	miRNA
17051872	ENSG00000122786	CALD1	caldesmon 1	0.357833	6.54941	0.0143236	0.337592	6.42699	6.31399	6.72667	6.72998	protein_coding
16972919	ENSG00000109762	SNX25	sorting nexin 25	-0.436936	5.75828	0.0143345	0.337592	6.09719	5.8563	5.64895	5.43067	protein_coding
16949625	ENSG00000152492	CCDC50	coiled-coil domain containing 50	-0.370634	8.04922	0.0143534	0.337592	8.27473	8.19435	7.93508	7.79273	protein_coding
17061807	ENSG00000135241	PNPLA8	patatin like phospholipase domain containing 8	0.457242	7.7532	0.0143877	0.337878	7.66865	7.38052	8.09359	7.87006	protein_coding
16685702	ENSG00000201457	SNORA55	small nucleolar RNA, H/ACA box 55	-0.390494	6.21056	0.0144632	0.338291	6.48925	6.32236	6.0894	5.94122	snoRNA
16710919	ENSG00000165828	PRAP1	proline rich acidic protein 1	0.538516	5.28354	0.014478	0.338291	4.88118	5.14739	5.33892	5.76668	protein_coding
16776583	ENSG00000153495	TEX29	testis expressed 29	0.43139	3.85168	0.0144966	0.338291	3.61946	3.6525	4.22455	3.91019	protein_coding
16663223	ENSG00000177181	RIMKLA	ribosomal modification protein rimK like family member A	0.383923	5.2531	0.0145037	0.338291	5.08057	5.0417	5.54633	5.34379	protein_coding
16936214	ENSG00000264139	MIR3667	microRNA 3667	0.392057	5.94256	0.0145159	0.338291	5.64102	5.85204	6.09541	6.18177	miRNA
16979225	ENSG00000164099	PRSS12	serine protease 12	-0.417888	7.85123	0.0145455	0.338464	8.12586	7.99449	7.77076	7.51381	protein_coding
16855329	ENSG00000134046	MBD2	methyl-CpG binding domain protein 2	0.379982	7.46251	0.0146422	0.339862	7.33064	7.2144	7.73226	7.57274	protein_coding
16980005	ENSG00000145391	SETD7	SET domain containing 7, histone lysine methyltransferase	0.356343	6.95827	0.01465	0.339862	6.82465	6.73555	7.17222	7.10067	protein_coding
16680362	ENSG00000228594	FNDC10	fibronectin type III domain containing 10	0.500117	5.3106	0.0147288	0.340393	4.91829	5.20279	5.38996	5.73136	protein_coding
16658248	ENSG00000236423	LINC01134	long intergenic non-protein coding RNA 1134	0.414118	4.19802	0.0147331	0.340393	3.99863	3.98328	4.54633	4.26382	lncRNA
16858210	ENSG00000129353	SLC44A2	solute carrier family 44 member 2	-0.408954	6.89888	0.014757	0.340393	6.98369	7.22303	6.63	6.75881	protein_coding
17086193	ENSG00000135069	PSAT1	phosphoserine aminotransferase 1	-0.345484	9.91703	0.014762	0.340393	10.0731	10.1064	9.7615	9.72709	protein_coding
17054923	ENSG00000122512	PMS2	PMS1 homolog 2, mismatch repair system component	-0.398784	7.18636	0.0148016	0.340793	7.43104	7.34046	7.10283	6.8711	protein_coding
16979060	ENSG00000138658	ZGRF1	zinc finger GRF-type containing 1	-0.399882	6.76518	0.014826	0.340842	7.0697	6.86055	6.49516	6.63532	protein_coding
16784256	ENSG00000198252	STYX	serine/threonine/tyrosine interacting protein	-0.353247	7.60904	0.0148778	0.341518	7.75411	7.81723	7.47444	7.3904	protein_coding
16787920	ENSG00000187483	SERPINA13P	serpin family A member 13, pseudogene	0.353039	3.79154	0.0149664	0.343038	3.57575	3.6543	4.00392	3.9322	transcribed_unprocessed_pseudogene
16683817	ENSG00000176092	CRYBG2	crystallin beta-gamma domain containing 2	0.396911	3.72156	0.0150094	0.343216	3.40241	3.6438	3.8933	3.94673	protein_coding
16697245	ENSG00000116679	IVNS1ABP	influenza virus NS1A binding protein	-0.425844	7.73462	0.0150435	0.343216	8.08165	7.81344	7.60127	7.44213	protein_coding
17122944	ENSG00000273032	DGCR5	DiGeorge syndrome critical region gene 5	-0.345359	3.76575	0.0150736	0.343216	3.9626	3.91427	3.61225	3.5739	lncRNA
17022362	ENSG00000080546	SESN1	sestrin 1	0.405244	5.55544	0.0150863	0.343216	5.4824	5.22324	5.79191	5.72422	protein_coding
16828471	ENSG00000183196	CHST6	carbohydrate sulfotransferase 6	0.798839	5.34486	0.0151422	0.343216	4.58517	5.30571	6.00397	5.48459	protein_coding
16916852	ENSG00000125817	CENPB	centromere protein B	0.414501	5.38051	0.0151473	0.343216	5.03895	5.30756	5.53411	5.64141	protein_coding
17044516	ENSG00000253187	HOXA10-AS	HOXA10 antisense RNA	0.389878	5.82532	0.0151661	0.343216	5.51822	5.74253	5.99061	6.0499	lncRNA
17011708	ENSG00000112394	SLC16A10	solute carrier family 16 member 10	0.346841	8.52087	0.015172	0.343216	8.32956	8.36535	8.72818	8.66041	protein_coding
16868619	ENSG00000267534	S1PR2	sphingosine-1-phosphate receptor 2	-0.439009	5.61482	0.0151792	0.343216	5.98364	5.68501	5.47656	5.31407	protein_coding
17051167	ENSG00000165055	METTL2B	methyltransferase like 2B	-0.367055	6.68929	0.0151987	0.343216	6.92157	6.82406	6.43799	6.57352	protein_coding
16763032	ENSG00000057294	PKP2	plakophilin 2	-0.397919	7.36446	0.0152373	0.343276	7.48151	7.64532	7.26178	7.06922	protein_coding
16799739	ENSG00000128965	CHAC1	ChaC glutathione specific gamma-glutamylcyclotransferase 1	-0.453639	6.29479	0.0152635	0.343276	6.36322	6.68	5.97342	6.16252	protein_coding
16712825	ENSG00000150054	MPP7	membrane palmitoylated protein 7	0.374124	5.16846	0.0152945	0.343276	5.07557	4.88723	5.37076	5.34028	protein_coding
16871072	ENSG00000131943	C19orf12	chromosome 19 open reading frame 12	0.344481	5.23707	0.0152955	0.343276	5.08794	5.04173	5.38745	5.43118	protein_coding
16939422	ENSG00000168314	MOBP	myelin associated oligodendrocyte basic protein	0.344961	4.14521	0.0153781	0.343276	3.96685	3.97861	4.35248	4.2829	protein_coding
17118384	ENSG00000148120	AOPEP	aminopeptidase O (putative)	-0.881913	4.69372	0.0154076	0.343276	5.51885	4.7505	3.92919	4.57633	protein_coding
16709317	ENSG00000264763	MIR4295	microRNA 4295	-0.608289	3.71223	0.0154221	0.343276	4.16575	3.867	3.13483	3.68134	miRNA
16778061	ENSG00000180660	MAB21L1	mab-21 like 1	-0.433761	4.64092	0.0154615	0.343276	4.84746	4.86815	4.25781	4.59028	protein_coding
16875979	ENSG00000083817	ZNF416	zinc finger protein 416	0.369379	4.90631	0.0154631	0.343276	4.67075	4.77249	5.16465	5.01735	protein_coding
17107362	ENSG00000226031	FGF13-AS1	FGF13 antisense RNA 1	0.369243	4.61784	0.0154727	0.343276	4.49009	4.37634	4.73351	4.8714	lncRNA
17104196	ENSG00000165591	FAAH2	fatty acid amide hydrolase 2	-0.647054	5.43432	0.0154793	0.343276	6.05532	5.46037	4.94556	5.27602	protein_coding
16951150	ENSG00000131370	SH3BP5	SH3 domain binding protein 5	-0.436291	4.23546	0.0154867	0.343276	4.5252	4.38202	4.17064	3.864	protein_coding
17042860	ENSG00000164850	GPER1	G protein-coupled estrogen receptor 1	0.36606	4.74509	0.0154932	0.343276	4.64615	4.47797	4.92085	4.93539	protein_coding
16836528	ENSG00000175155	YPEL2	yippee like 2	0.474433	4.36829	0.0155171	0.343306	3.94916	4.31299	4.69974	4.51127	protein_coding
17064482	ENSG00000082014	SMARCD3	SWI/SNF related, matrix associated, actin dependent regulator of chromatin, subfamily d, member 3	0.379364	4.3954	0.0155901	0.344253	4.17836	4.23308	4.48353	4.68665	protein_coding
16852982	ENSG00000206052	DOK6	docking protein 6	0.426731	4.46634	0.0156186	0.344253	4.11885	4.3871	4.59165	4.76777	protein_coding
16980087	ENSG00000109424	UCP1	uncoupling protein 1	-0.385308	4.55688	0.0156464	0.344253	4.7761	4.72298	4.47463	4.25382	protein_coding
16723697	ENSG00000135362	PRR5L	proline rich 5 like	0.375639	3.44264	0.0157021	0.344253	3.25374	3.2559	3.73124	3.52968	protein_coding
16670774	ENSG00000143398	PIP5K1A	phosphatidylinositol-4-phosphate 5-kinase type 1 alpha	-0.639534	4.26737	0.0157168	0.344253	4.78613	4.38815	3.67639	4.21882	protein_coding
16858729	ENSG00000105613	MAST1	microtubule associated serine/threonine kinase 1	-0.383694	5.50954	0.0157455	0.344253	5.59828	5.8045	5.36181	5.27359	protein_coding
16864628	ENSG00000167751	KLK2	kallikrein related peptidase 2	0.360704	3.99375	0.0158239	0.344253	3.81913	3.80768	4.25202	4.09619	protein_coding
16958403	ENSG00000173706	HEG1	heart development protein with EGF like domains 1	-0.349994	7.10438	0.0158777	0.344253	7.2475	7.31124	6.97654	6.88222	protein_coding
16833024	ENSG00000265976	MIR4725	microRNA 4725	0.640068	4.25668	0.0158888	0.344253	3.78596	4.08734	4.87916	4.27427	miRNA
16757391	ENSG00000135144	DTX1	deltex E3 ubiquitin ligase 1	0.37839	4.37811	0.0159171	0.344253	4.08303	4.29481	4.55873	4.57589	protein_coding
16864034	ENSG00000130529	TRPM4	transient receptor potential cation channel subfamily M member 4	-0.361648	6.10197	0.0159315	0.344253	6.21719	6.34838	5.87408	5.96821	protein_coding
16933188	ENSG00000178026	LRRC75B	leucine rich repeat containing 75B	-0.480585	4.60453	0.0159545	0.344253	4.63505	5.05459	4.32807	4.4004	protein_coding
17071625	ENSG00000164930	FZD6	frizzled class receptor 6	0.36056	7.77536	0.015955	0.344253	7.61728	7.57287	8.03149	7.87978	protein_coding
16778155	ENSG00000120693	SMAD9	SMAD family member 9	0.360603	6.59713	0.0160132	0.344253	6.33801	6.49565	6.76614	6.78873	protein_coding
16955225	ENSG00000187672	ERC2	ELKS/RAB6-interacting/CAST family member 2	-0.354722	5.21322	0.0160244	0.344253	5.41467	5.3665	5.10024	4.97148	protein_coding
16688992	ENSG00000171517	LPAR3	lysophosphatidic acid receptor 3	-0.356004	6.89805	0.0160723	0.344253	7.14038	7.01173	6.75177	6.68833	protein_coding
16868679	ENSG00000076662	ICAM3	intercellular adhesion molecule 3	0.487882	3.96799	0.0160949	0.344253	3.57058	3.87751	4.36958	4.05428	protein_coding
17101761	ENSG00000169249	ZRSR2	zinc finger CCCH-type, RNA binding motif and serine/arginine rich 2	-0.405049	5.76798	0.0160962	0.344253	5.93875	6.00226	5.70208	5.42883	protein_coding
16835797	ENSG00000154920	EME1	essential meiotic structure-specific endonuclease 1	-0.441324	6.22239	0.0161021	0.344253	6.44153	6.44457	6.17952	5.82393	protein_coding
17021546	ENSG00000154548	SRSF12	serine and arginine rich splicing factor 12	-0.338365	4.75295	0.0161027	0.344253	4.93229	4.91198	4.56581	4.60173	protein_coding
16970176	ENSG00000245958	LOC645513	septin 7 pseudogene	-0.422155	6.42525	0.016122	0.344253	6.7382	6.53445	6.336	6.09234	transcribed_unprocessed_pseudogene
16767115	ENSG00000241749	RPSAP52	ribosomal protein SA pseudogene 52	-0.564191	4.22527	0.0161245	0.344253	4.40182	4.61292	3.68136	4.205	transcribed_processed_pseudogene
17119354	ENSG00000221120	MIR1224	microRNA 1224	0.57648	3.79985	0.0161255	0.344253	3.43212	3.5911	4.36885	3.80733	miRNA
16717102	ENSG00000181274	FRAT2	FRAT regulator of WNT signaling pathway 2	0.359739	6.47492	0.0161539	0.344253	6.24292	6.34718	6.7146	6.59498	protein_coding
17119964	ENSG00000232527	LSP1P4	LSP1 pseudogene 4	-0.371191	4.57964	0.0161575	0.344253	4.68617	4.84429	4.33655	4.45154	lncRNA
16832568	ENSG00000238597	SNORD4B	small nucleolar RNA, C/D box 4B	-0.399087	7.6053	0.0161646	0.344253	7.76364	7.84605	7.53316	7.27835	snoRNA
16818064	ENSG00000150281	CTF1	cardiotrophin 1	0.338192	4.75264	0.0162296	0.344253	4.57744	4.58965	4.94407	4.89941	protein_coding
16666071	ENSG00000229051	LINC01788	long intergenic non-protein coding RNA 1788	-0.686392	5.93726	0.01627	0.344253	6.64291	5.918	5.50208	5.68605	lncRNA
16808696	ENSG00000104154	SLC30A4	solute carrier family 30 member 4	-0.412371	4.9776	0.016277	0.344253	5.30447	5.06311	4.85954	4.68329	protein_coding
17059532	ENSG00000075303	SLC25A40	solute carrier family 25 member 40	-0.388914	6.06466	0.016301	0.344253	6.32054	6.1977	5.76411	5.97631	protein_coding
16727168	ENSG00000175550	DRAP1	DR1 associated protein 1	0.374136	6.25518	0.016301	0.344253	6.13438	6.00185	6.36329	6.52121	protein_coding
16838146	ENSG00000167889	MGAT5B	alpha-1,6-mannosylglycoprotein 6-beta-N-acetylglucosaminyltransferase B	0.338667	5.05171	0.0163022	0.344253	4.85664	4.90811	5.21168	5.2304	protein_coding
17084710	ENSG00000159884	CCDC107	coiled-coil domain containing 107	0.33665	5.13626	0.0163102	0.344253	4.97773	4.95813	5.29311	5.31605	protein_coding
16861411	ENSG00000267309	LOC728752	uncharacterized LOC728752	-0.352317	3.99565	0.0163433	0.344253	4.13005	4.21356	3.76709	3.87189	lncRNA
16968488	ENSG00000180769	WDFY3-AS2	WDFY3 antisense RNA 2	-0.366602	3.42621	0.0163736	0.344253	3.68969	3.52934	3.19686	3.28896	lncRNA
17107128	ENSG00000229015	LOC100506790	uncharacterized LOC100506790	0.664005	6.22366	0.0163845	0.344253	5.56831	6.21501	6.40069	6.71065	transcribed_unprocessed_pseudogene
16694322	ENSG00000143622	RIT1	Ras like without CAAX 1	-0.37239	6.56382	0.0163951	0.344253	6.80041	6.69962	6.46546	6.28979	protein_coding
16913014	ENSG00000078814	MYH7B	myosin heavy chain 7B	0.380024	4.43648	0.016417	0.344253	4.33964	4.15329	4.56438	4.68859	protein_coding
17105524	ENSG00000102401	ARMCX3	armadillo repeat containing X-linked 3	-0.409575	6.33793	0.0164453	0.344253	6.54896	6.53647	6.28043	5.98585	protein_coding
16667175	ENSG00000207523	SNORA66	small nucleolar RNA, H/ACA box 66	-0.419098	5.30755	0.0164606	0.344253	5.41223	5.62198	4.98029	5.21572	snoRNA
17108953	ENSG00000177504	VCX2	variable charge X-linked 2	-0.344561	5.24632	0.0165187	0.344487	5.37205	5.46515	5.09476	5.05332	protein_coding
16695677	ENSG00000158887	MPZ	myelin protein zero	-0.493441	3.78792	0.0165259	0.344487	3.85414	4.21513	3.40312	3.67927	protein_coding
17119332	ENSG00000263764	SNORD43	small nucleolar RNA, C/D box 43	-0.407214	9.18843	0.0165394	0.344487	9.43706	9.34701	8.84657	9.12308	snoRNA
16660497	ENSG00000218510	LINC00339	long intergenic non-protein coding RNA 339	-0.394526	5.13069	0.0166519	0.34576	5.20633	5.44958	4.88307	4.98378	lncRNA
17001448	ENSG00000207714	MIR584	microRNA 584	-0.336507	3.83667	0.016702	0.34576	4.02764	3.98222	3.68046	3.65638	miRNA
16949759	ENSG00000114315	HES1	hes family bHLH transcription factor 1	0.365765	5.33895	0.0167106	0.34576	5.069	5.24314	5.48711	5.55656	protein_coding
16679851	ENSG00000185220	PGBD2	piggyBac transposable element derived 2	0.434556	4.15215	0.0167132	0.34576	3.97311	3.89663	4.53994	4.19891	protein_coding
16841546	ENSG00000223510	CDRT15	CMT1A duplicated region transcript 15	0.374122	5.73661	0.0167613	0.34576	5.51278	5.58633	5.82392	6.02343	protein_coding
17016218	ENSG00000112308	C6orf62	chromosome 6 open reading frame 62	-0.38034	5.76869	0.016791	0.34576	6.07238	5.84533	5.59633	5.5607	protein_coding
16879500	ENSG00000152527	PLEKHH2	pleckstrin homology, MyTH4 and FERM domain containing H2	-0.456917	4.9813	0.0168042	0.34576	5.35823	5.06129	4.88157	4.62411	protein_coding
17042883	ENSG00000164853	UNCX	UNC homeobox	0.477677	4.92863	0.0168106	0.34576	4.48258	4.89699	5.10933	5.2256	protein_coding
16867476	ENSG00000130254	SAFB2	scaffold attachment factor B2	0.334194	7.96366	0.0168163	0.34576	7.81008	7.78305	8.13119	8.13033	protein_coding
16833725	ENSG00000263874	LINC00672	long intergenic non-protein coding RNA 672	-0.353214	4.04817	0.0168703	0.34576	4.22906	4.2205	3.79799	3.94515	protein_coding
17016125	ENSG00000112293	GPLD1	glycosylphosphatidylinositol specific phospholipase D1	-0.340011	4.30592	0.0168755	0.34576	4.47788	4.47397	4.17839	4.09343	protein_coding
17107964	ENSG00000235961	PNMA6A	PNMA family member 6A	0.524984	4.91663	0.0169179	0.34576	4.3984	4.90988	5.17647	5.18178	protein_coding
16945456	ENSG00000251287	ALG1L2	ALG1 chitobiosyldiphosphodolichol beta-mannosyltransferase like 2	0.336221	3.83922	0.0169247	0.34576	3.64937	3.69285	3.9879	4.02676	protein_coding
16867579	ENSG00000130383	FUT5	fucosyltransferase 5	-0.440854	4.12325	0.0169335	0.34576	4.49058	4.19678	3.79517	4.01048	protein_coding
16970853	ENSG00000151014	NOCT	nocturnin	-0.431848	6.59999	0.0169397	0.34576	6.6451	6.98672	6.35437	6.41376	protein_coding
16898210	ENSG00000186889	TMEM17	transmembrane protein 17	-0.379409	3.52878	0.0169863	0.346249	3.73024	3.70672	3.22469	3.45345	protein_coding
16790026	ENSG00000185271	KLHL33	kelch like family member 33	0.362312	4.30197	0.0170304	0.346685	4.17849	4.06313	4.41306	4.55319	protein_coding
16858805	ENSG00000008441	NFIX	nuclear factor I X	0.348248	7.0157	0.0170875	0.347386	6.79353	6.88961	7.14488	7.23476	protein_coding
16705942	ENSG00000166295	ANAPC16	anaphase promoting complex subunit 16	0.358074	6.79969	0.0171391	0.347972	6.66802	6.57328	7.04888	6.90857	protein_coding
16793488	ENSG00000126790	L3HYPDH	trans-L-3-hydroxyproline dehydratase	-0.355658	6.18814	0.017214	0.348727	6.44678	6.28517	6.01714	6.00349	protein_coding
16987673	ENSG00000145730	PAM	peptidylglycine alpha-amidating monooxygenase	-0.371401	5.14488	0.0172219	0.348727	5.35021	5.31096	5.06303	4.85534	protein_coding
16863011	ENSG00000186567	CEACAM19	carcinoembryonic antigen related cell adhesion molecule 19	0.357841	4.60988	0.0173571	0.350885	4.34581	4.51611	4.77695	4.80065	protein_coding
16827679	ENSG00000181019	NQO1	NAD(P)H quinone dehydrogenase 1	0.375253	8.08482	0.0173744	0.350885	7.8755	7.9189	8.38233	8.16257	protein_coding
16742294	ENSG00000171533	MAP6	microtubule associated protein 6	0.377382	4.27636	0.0174462	0.351459	4.16668	4.00867	4.54903	4.38108	protein_coding
17112146	ENSG00000269904	MAP2K4P1	mitogen-activated protein kinase kinase 4 pseudogene 1	0.366848	3.66861	0.0174488	0.351459	3.43104	3.53934	3.76713	3.93694	transcribed_processed_pseudogene
16734524	ENSG00000207008	SNORA54	small nucleolar RNA, H/ACA box 54	-0.394146	5.12506	0.0175202	0.352093	5.37011	5.27415	4.80024	5.05574	snoRNA
16956386	ENSG00000169855	ROBO1	roundabout guidance receptor 1	-0.354802	7.78893	0.0175263	0.352093	7.98593	7.94674	7.69127	7.5318	protein_coding
16930481	ENSG00000232564	MRTFA-AS1	MRTFA antisense RNA 1	-0.374273	4.34499	0.0175965	0.353039	4.64257	4.42169	4.13848	4.17723	lncRNA
16943944	ENSG00000091972	CD200	CD200 molecule	0.442972	6.10022	0.017671	0.353232	5.85053	5.90693	6.50778	6.13562	protein_coding
17077331	ENSG00000181690	PLAG1	PLAG1 zinc finger	-0.369955	4.3694	0.0176735	0.353232	4.65269	4.45607	4.22587	4.14298	protein_coding
16847949	ENSG00000154240	CEP112	centrosomal protein 112	-0.557818	4.80846	0.0177298	0.353232	5.35589	4.81885	4.62986	4.42924	protein_coding
16966422	ENSG00000178343	SHISA3	shisa family member 3	0.344669	7.94694	0.0177578	0.353232	7.7114	7.83781	8.10621	8.13233	protein_coding
17098974	ENSG00000175283	DOLK	dolichol kinase	0.338461	6.6949	0.0177667	0.353232	6.5043	6.54704	6.81943	6.90883	protein_coding
16721905	ENSG00000148926	ADM	adrenomedullin	-0.333552	5.2722	0.0177762	0.353232	5.40546	5.4725	5.10699	5.10387	protein_coding
16824623	ENSG00000169340	PDILT	protein disulfide isomerase like, testis expressed	0.367475	3.60102	0.0178478	0.353232	3.45877	3.3758	3.68904	3.88048	protein_coding
17126256	ENSG00000242125	SNHG3	small nucleolar RNA host gene 3	-0.383413	8.63085	0.0178621	0.353232	8.9143	8.73081	8.35337	8.52492	lncRNA
16658733	ENSG00000173614	NMNAT1	nicotinamide nucleotide adenylyltransferase 1	-0.4225	3.79365	0.0178683	0.353232	3.90611	4.10369	3.44512	3.71968	protein_coding
16849923	ENSG00000225663	MCRIP1	MAPK regulated corepressor interacting protein 1	-0.335404	5.38625	0.0178731	0.353232	5.51546	5.59246	5.23466	5.20244	protein_coding
16723393	ENSG00000280798	LINC00294	long intergenic non-protein coding RNA 294	-0.354017	6.60935	0.0178989	0.353232	6.7341	6.83861	6.367	6.49768	lncRNA
17016406	ENSG00000158406	HIST1H4H	histone cluster 1 H4 family member h	-0.410914	4.78832	0.017906	0.353232	4.83665	5.1509	4.59023	4.5755	protein_coding
16807627	ENSG00000062524	LTK	leukocyte receptor tyrosine kinase	0.343107	4.40636	0.0179208	0.353232	4.20287	4.26674	4.52399	4.63183	protein_coding
16679064	ENSG00000077522	ACTN2	actinin alpha 2	-0.482232	3.50217	0.0179296	0.353232	3.95257	3.53401	3.34445	3.17766	protein_coding
16969300	ENSG00000109320	NFKB1	nuclear factor kappa B subunit 1	0.361821	6.46731	0.0180007	0.353543	6.19669	6.37611	6.68515	6.61128	protein_coding
16942638	ENSG00000243083	LINC00870	long intergenic non-protein coding RNA 870	0.361805	3.86446	0.0180145	0.353543	3.66992	3.6972	3.94924	4.14148	lncRNA
16833019	ENSG00000283978	MIR365B	microRNA 365b	0.395638	4.04746	0.0180162	0.353543	3.94193	3.75736	4.35197	4.13859	miRNA
16867147	ENSG00000173976	RAX2	retina and anterior neural fold homeobox 2	0.382994	3.96191	0.0180379	0.353543	3.7119	3.82894	4.26515	4.04168	protein_coding
16661495	ENSG00000252947	SCARNA1	small Cajal body-specific RNA 1	-0.409531	3.73488	0.0181003	0.354162	4.06803	3.81126	3.43994	3.62028	scaRNA
16770272	ENSG00000234608	MAPKAPK5-AS1	MAPKAPK5 antisense RNA 1	-0.342044	5.14708	0.0181158	0.354162	5.3768	5.25941	4.99655	4.95558	lncRNA
16859562	ENSG00000167483	NIBAN3	niban apoptosis regulator 3	0.343589	4.24414	0.018152	0.354415	4.03628	4.10842	4.36079	4.47109	protein_coding
16930854	ENSG00000177096	PHETA2	PH domain containing endocytic trafficking adaptor 2	0.355823	4.34181	0.0181971	0.354843	4.23731	4.0905	4.56993	4.46952	protein_coding
16969263	ENSG00000254531	FLJ20021	uncharacterized LOC90024	0.348792	5.21235	0.018238	0.355188	5.02643	5.04948	5.46287	5.31063	lncRNA
17125574	ENSG00000235703	LINC00894	long intergenic non-protein coding RNA 894	-0.931382	5.06054	0.01833	0.356374	6.0132	5.03927	4.31911	4.87059	lncRNA
17092901	ENSG00000147883	CDKN2B	cyclin dependent kinase inhibitor 2B	0.442333	3.78228	0.0183496	0.356374	3.73631	3.38592	3.92689	4.08	protein_coding
16983412	ENSG00000183580	FBXL7	F-box and leucine rich repeat protein 7	-0.398991	6.56653	0.0183744	0.356374	6.63315	6.89889	6.30445	6.42961	protein_coding
16956532	ENSG00000206538	VGLL3	vestigial like family member 3	-0.477583	5.14883	0.0183921	0.356374	5.17174	5.6035	4.85165	4.96843	protein_coding
16740828	ENSG00000174080	CTSF	cathepsin F	0.452763	5.88015	0.0184645	0.357036	5.50477	5.80276	6.24233	5.97073	protein_coding
16673036	ENSG00000239887	C1orf226	chromosome 1 open reading frame 226	0.441682	4.19465	0.0185135	0.357036	3.79605	4.15158	4.48651	4.34448	protein_coding
16861258	ENSG00000126259	KIRREL2	kirre like nephrin family adhesion molecule 2	-0.33399	4.63017	0.0185202	0.357036	4.78286	4.81147	4.4197	4.50665	protein_coding
16975333	ENSG00000163683	SMIM14	small integral membrane protein 14	-0.410719	5.49664	0.0185532	0.357036	5.62014	5.78386	5.42945	5.15311	protein_coding
16779844	ENSG00000005812	FBXL3	F-box and leucine rich repeat protein 3	0.450597	6.43632	0.0185763	0.357036	6.34751	6.07453	6.80802	6.51521	protein_coding
16717235	ENSG00000119986	AVPI1	arginine vasopressin induced 1	0.37553	6.42407	0.0185952	0.357036	6.1788	6.29382	6.50653	6.71714	protein_coding
16856226	ENSG00000070388	FGF22	fibroblast growth factor 22	0.32814	3.79739	0.0186008	0.357036	3.65719	3.60946	3.96476	3.95817	protein_coding
16679033	ENSG00000116977	LGALS8	galectin 8	0.351923	5.39475	0.0186131	0.357036	5.22657	5.21101	5.6558	5.48562	protein_coding
17072125	ENSG00000147676	MAL2	mal, T cell differentiation protein 2 (gene/pseudogene)	0.521831	3.70713	0.0186616	0.357424	3.70841	3.18401	3.95229	3.98379	protein_coding
16752397	ENSG00000065361	ERBB3	erb-b2 receptor tyrosine kinase 3	0.338659	4.88663	0.0186989	0.357424	4.76456	4.67004	5.01897	5.09295	protein_coding
16893414	ENSG00000146205	ANO7	anoctamin 7	0.33593	4.8166	0.0187041	0.357424	4.60551	4.69175	4.9532	5.01593	protein_coding
16820448	ENSG00000184939	ZFP90	ZFP90 zinc finger protein	-0.457315	4.28326	0.0187269	0.357424	4.71213	4.3117	4.10772	4.00148	protein_coding
16693242	ENSG00000225556	C2CD4D	C2 calcium dependent domain containing 4D	0.427008	3.84756	0.0188042	0.358309	3.77618	3.49193	4.16926	3.95287	protein_coding
16695463	ENSG00000179914	ITLN1	intelectin 1	0.354071	3.39541	0.0188201	0.358309	3.13214	3.30461	3.59993	3.54496	protein_coding
16728518	ENSG00000158483	FAM86C1	family with sequence similarity 86 member C1	-0.350354	6.47026	0.0188598	0.358618	6.57513	6.71574	6.34207	6.2481	protein_coding
17099887	ENSG00000213221	DNLZ	DNL-type zinc finger	0.383813	3.97153	0.0189187	0.35929	3.70315	3.85611	4.05557	4.27131	protein_coding
17011496	ENSG00000183137	CEP57L1	centrosomal protein 57 like 1	-0.419659	4.87002	0.0190628	0.361579	5.23989	4.91981	4.59569	4.72469	protein_coding
16720077	ENSG00000185201	IFITM2	interferon induced transmembrane protein 2	-0.424833	4.85561	0.0191234	0.361721	4.92899	5.20708	4.53193	4.75447	protein_coding
17126018	ENSG00000284575	MIR4793	microRNA 4793	-0.338072	4.14874	0.0191406	0.361721	4.30047	4.33507	3.91931	4.04009	miRNA
17048742	ENSG00000106236	NPTX2	neuronal pentraxin 2	0.32563	4.95238	0.0191413	0.361721	4.77151	4.80762	5.12754	5.10285	protein_coding
17063767	ENSG00000126709	IFI6	interferon alpha inducible protein 6	0.388776	4.43552	0.0191944	0.362277	4.34724	4.13503	4.53909	4.72073	protein_coding
16698782	ENSG00000284214	MIR29C	microRNA 29c	-0.438103	3.97836	0.0193938	0.36542	4.01236	4.38248	3.70644	3.81218	miRNA
16811684	ENSG00000140465	CYP1A1	cytochrome P450 family 1 subfamily A member 1	0.339476	3.41237	0.0194088	0.36542	3.30704	3.17822	3.60461	3.55959	protein_coding
16826791	ENSG00000135736	CCDC102A	coiled-coil domain containing 102A	0.347774	5.15078	0.0194434	0.365622	4.971	4.98279	5.40877	5.24057	protein_coding
16845427	ENSG00000005102	MEOX1	mesenchyme homeobox 1	0.390291	5.06702	0.0196107	0.368315	4.74496	4.99878	5.19485	5.32947	protein_coding
16871546	ENSG00000011600	TYROBP	TYRO protein tyrosine kinase binding protein	0.471621	3.58341	0.0196858	0.369272	3.15148	3.54372	3.92928	3.70917	protein_coding
16902703	ENSG00000196604	POTEF	POTE ankyrin domain family member F	0.615534	4.70566	0.0197147	0.369361	4.73442	4.06138	4.95017	5.07669	protein_coding
16906509	ENSG00000189362	NEMP2	nuclear envelope integral membrane protein 2	-0.321899	5.59073	0.0197772	0.370078	5.76153	5.74182	5.4347	5.42485	protein_coding
16710694	ENSG00000188385	JAKMIP3	Janus kinase and microtubule interacting protein 3	0.548073	4.14951	0.0198228	0.370478	3.64418	4.10677	4.24847	4.59862	protein_coding
17076334	ENSG00000175324	LSM1	LSM1 homolog, mRNA degradation associated	0.330528	6.31114	0.0198637	0.37079	6.11844	6.17332	6.51956	6.43325	protein_coding
16935259	ENSG00000209482	SNORD83A	small nucleolar RNA, C/D box 83A	-0.489525	6.33195	0.0199026	0.371061	6.74983	6.4036	6.25583	5.91854	snoRNA
16675794	ENSG00000134369	NAV1	neuron navigator 1	0.341114	6.90609	0.0199379	0.371061	6.6796	6.79147	7.12773	7.02556	protein_coding
16791991	ENSG00000100906	NFKBIA	NFKB inhibitor alpha	0.326618	6.33488	0.0199998	0.371061	6.17486	6.16828	6.53881	6.45756	protein_coding
16770124	ENSG00000122986	HVCN1	hydrogen voltage gated channel 1	-0.328066	4.87918	0.0200085	0.371061	5.00237	5.08405	4.73537	4.69492	protein_coding
17076346	ENSG00000147535	PLPP5	phospholipid phosphatase 5	-0.356393	5.96008	0.0200196	0.371061	6.20971	6.06684	5.85468	5.70909	protein_coding
16831217	ENSG00000266297	MIR744	microRNA 744	0.397059	3.74277	0.0200239	0.371061	3.65572	3.43276	4.04674	3.83586	miRNA
16664005	ENSG00000173846	PLK3	polo like kinase 3	0.392766	5.77645	0.0200533	0.371156	5.58419	5.57594	5.8241	6.12155	protein_coding
16869911	ENSG00000161031	PGLYRP2	peptidoglycan recognition protein 2	0.381987	3.92368	0.0201334	0.371783	3.59714	3.86823	4.13189	4.09746	protein_coding
17050778	ENSG00000071243	ING3	inhibitor of growth family member 3	0.362733	6.29962	0.0201358	0.371783	6.22813	6.00837	6.5018	6.46016	protein_coding
16854437	ENSG00000170558	CDH2	cadherin 2	-0.347264	8.10701	0.0201793	0.372137	8.31574	8.24555	8.01466	7.8521	protein_coding
17064379	ENSG00000164889	SLC4A2	solute carrier family 4 member 2	0.476765	4.12123	0.020236	0.372733	3.98846	3.77723	4.56632	4.15289	protein_coding
16708034	ENSG00000203942	C10orf62	chromosome 10 open reading frame 62	0.373618	3.80216	0.0202738	0.372874	3.53991	3.69079	4.0912	3.88673	protein_coding
16761559	ENSG00000121335	PRB2	proline rich protein BstNI subfamily 2	0.692237	5.07964	0.0202925	0.372874	4.76505	4.702	5.02365	5.82787	protein_coding
16958967	ENSG00000251474	RPL32P3	ribosomal protein L32 pseudogene 3	-0.343687	5.1964	0.0203924	0.37301	5.28466	5.45184	5.01872	5.0304	transcribed_unprocessed_pseudogene
16914070	ENSG00000168734	PKIG	cAMP-dependent protein kinase inhibitor gamma	0.333767	4.17715	0.0204007	0.37301	4.07058	3.94995	4.36608	4.32199	protein_coding
16907621	ENSG00000283469	MIR3130-1	microRNA 3130-1	0.348029	4.01727	0.0204465	0.37301	3.75302	3.93349	4.17574	4.20683	miRNA
16843026	ENSG00000167549	CORO6	coronin 6	-0.362603	5.52296	0.0204475	0.37301	5.59836	5.81017	5.38233	5.30099	protein_coding
17007982	ENSG00000164530	PI16	peptidase inhibitor 16	0.485254	3.74193	0.0204622	0.37301	3.43562	3.56299	3.75245	4.21666	protein_coding
16662755	ENSG00000127603	MACF1	microtubule actin crosslinking factor 1	-0.337814	5.96018	0.0204677	0.37301	6.19424	6.06393	5.82489	5.75766	protein_coding
16784967	ENSG00000139974	SLC38A6	solute carrier family 38 member 6	-0.407073	5.40753	0.0204729	0.37301	5.58719	5.63493	5.36879	5.03919	protein_coding
16901624	ENSG00000144063	MALL	mal, T cell differentiation protein like	0.552628	5.3305	0.0205111	0.37301	5.09679	5.01158	5.901	5.31263	protein_coding
16898858	ENSG00000116031	CD207	CD207 molecule	-0.32362	4.99828	0.0205194	0.37301	5.12356	5.19662	4.8416	4.83133	protein_coding
16770281	ENSG00000198270	TMEM116	transmembrane protein 116	0.371139	5.08549	0.0205877	0.373806	4.77873	5.02111	5.23813	5.30398	protein_coding
16704257	ENSG00000230565	ZNF32-AS2	ZNF32 antisense RNA 2	0.334201	3.37693	0.020671	0.374873	3.26118	3.15849	3.50034	3.58772	lncRNA
17083249	ENSG00000232104	RFX3-AS1	RFX3 antisense RNA 1	-0.521627	4.78398	0.0206972	0.374905	5.28352	4.80606	4.39116	4.65517	lncRNA
16867505	ENSG00000174917	MICOS13	mitochondrial contact site and cristae organizing system subunit 13	0.359089	4.78153	0.0207368	0.375177	4.49186	4.71212	4.95838	4.96377	protein_coding
16735436	ENSG00000166436	TRIM66	tripartite motif containing 66	-0.376917	6.17304	0.0207793	0.375501	6.49533	6.22768	5.98256	5.98661	protein_coding
16800058	ENSG00000092529	CAPN3	calpain 3	0.59599	3.77589	0.0209187	0.377258	3.67594	3.27985	4.34248	3.80528	protein_coding
16986283	ENSG00000122008	POLK	DNA polymerase kappa	-0.334698	4.85452	0.0209259	0.377258	5.07092	4.97281	4.63656	4.73778	protein_coding
16713113	ENSG00000120616	EPC1	enhancer of polycomb homolog 1	0.345469	5.47618	0.0209579	0.377391	5.21327	5.39362	5.63997	5.65785	protein_coding
16905521	ENSG00000197557	TTC30A	tetratricopeptide repeat domain 30A	0.430538	4.82197	0.0210181	0.377908	4.47373	4.73969	5.17706	4.89743	protein_coding
16751960	ENSG00000037965	HOXC8	homeobox C8	0.390096	5.77127	0.021063	0.377908	5.42553	5.72693	5.97203	5.96062	protein_coding
16667206	ENSG00000122483	CCDC18	coiled-coil domain containing 18	-0.33759	6.26553	0.0210854	0.377908	6.46558	6.40308	6.16758	6.0259	protein_coding
16767851	ENSG00000165891	E2F7	E2F transcription factor 7	0.364579	7.33463	0.0211061	0.377908	7.24828	7.05641	7.44522	7.58863	protein_coding
17087633	ENSG00000136870	ZNF189	zinc finger protein 189	-0.512837	5.11268	0.0211211	0.377908	5.59129	5.14691	4.70736	5.00517	protein_coding
16783420	ENSG00000100916	BRMS1L	BRMS1 like transcriptional repressor	0.410285	5.06538	0.021135	0.377908	5.01773	4.70273	5.34226	5.19878	protein_coding
17062311	ENSG00000128610	FEZF1	FEZ family zinc finger 1	0.345974	6.15451	0.0213467	0.380252	5.8981	6.06495	6.28442	6.37057	protein_coding
16774264	ENSG00000278390	LOC101929140	uncharacterized LOC101929140	-0.399547	3.56085	0.0213637	0.380252	3.86451	3.65674	3.23581	3.48634	lncRNA
16854486	ENSG00000134755	DSC2	desmocollin 2	-0.340232	7.15794	0.0213833	0.380252	7.36387	7.29224	7.0642	6.91145	protein_coding
16895744	ENSG00000115204	MPV17	mitochondrial inner membrane protein MPV17	-0.371256	5.16764	0.0214166	0.380252	5.26514	5.4414	4.88635	5.07767	protein_coding
16680075	ENSG00000186891	TNFRSF18	TNF receptor superfamily member 18	0.324471	5.55264	0.0214417	0.380252	5.33999	5.44081	5.7133	5.71645	protein_coding
16788534	ENSG00000207608	MIR127	microRNA 127	0.332706	5.90522	0.0214493	0.380252	5.6877	5.79003	6.0233	6.11984	miRNA
16828357	ENSG00000103089	FA2H	fatty acid 2-hydroxylase	0.34515	6.53908	0.0214494	0.380252	6.27909	6.45392	6.67939	6.74392	protein_coding
16819355	ENSG00000140853	NLRC5	NLR family CARD domain containing 5	0.316095	4.2621	0.021465	0.380252	4.1178	4.09031	4.4186	4.42169	protein_coding
16963111	ENSG00000184203	PPP1R2	protein phosphatase 1 regulatory inhibitor subunit 2	-0.48695	4.45007	0.0215509	0.381331	4.65532	4.73178	3.96229	4.45091	protein_coding
16916623	ENSG00000132635	PCED1A	PC-esterase domain containing 1A	-0.327015	6.72051	0.0215913	0.381604	6.84525	6.92279	6.60092	6.51309	protein_coding
16737925	ENSG00000165912	PACSIN3	protein kinase C and casein kinase substrate in neurons 3	-0.401593	6.25551	0.021633	0.381899	6.29975	6.61287	6.11054	5.9989	protein_coding
16901109	ENSG00000170500	LONRF2	LON peptidase N-terminal domain and ring finger 2	0.375022	6.40518	0.0216727	0.382159	6.3537	6.08164	6.59083	6.59456	protein_coding
16764455	ENSG00000186666	BCDIN3D	BCDIN3 domain containing RNA methyltransferase	0.337904	4.68548	0.0217223	0.382477	4.46237	4.57069	4.79233	4.91654	protein_coding
16995177	ENSG00000113494	PRLR	prolactin receptor	0.436284	4.87598	0.0218293	0.382477	4.55272	4.76296	5.2669	4.92134	protein_coding
16722455	ENSG00000188211	NCR3LG1	natural killer cell cytotoxicity receptor 3 ligand 1	-0.396565	5.81929	0.0218424	0.382477	6.11043	5.92473	5.48858	5.75344	protein_coding
16927955	ENSG00000236611	LINC02556	long intergenic non-protein coding RNA 2556	-0.517548	5.00601	0.0218488	0.382477	5.53888	4.99069	4.76787	4.72661	lncRNA
16901593	ENSG00000186522	SEPTIN10	septin 10	-0.332117	6.60362	0.021916	0.382477	6.84197	6.69739	6.44406	6.43107	protein_coding
16700713	ENSG00000207181	SNORA14B	small nucleolar RNA, H/ACA box 14B	-0.366222	5.58408	0.0219478	0.382477	5.88135	5.65304	5.4551	5.34685	snoRNA
16847810	ENSG00000256525	POLG2	DNA polymerase gamma 2, accessory subunit	-0.541329	6.00131	0.0219566	0.382477	6.54112	6.00283	5.85173	5.60956	protein_coding
16931636	ENSG00000073150	PANX2	pannexin 2	0.452961	5.71887	0.0219958	0.382477	5.30596	5.67882	6.05979	5.83092	protein_coding
16789103	ENSG00000166126	AMN	amnion associated transmembrane protein	0.318209	4.64712	0.0220008	0.382477	4.455	4.52103	4.82091	4.79153	protein_coding
17058207	ENSG00000179406	LINC00174	long intergenic non-protein coding RNA 174	-0.334265	4.37045	0.0220035	0.382477	4.60539	4.46977	4.16586	4.24077	lncRNA
16864737	ENSG00000207550	MIR99B	microRNA 99b	-0.33072	5.50809	0.0220169	0.382477	5.60383	5.74306	5.35338	5.33208	miRNA
17119110	ENSG00000263527	MIR4526	microRNA 4526	0.549855	4.67096	0.0220505	0.382477	4.10337	4.68869	4.86917	5.0226	miRNA
16929855	ENSG00000100097	LGALS1	galectin 1	-0.416811	5.74621	0.0221109	0.382477	5.81819	6.09104	5.66168	5.41392	protein_coding
17012632	ENSG00000197594	ENPP1	ectonucleotide pyrophosphatase/phosphodiesterase 1	-0.408574	5.99495	0.0221122	0.382477	6.30154	6.09693	5.93363	5.6477	protein_coding
16825855	ENSG00000156853	ZNF689	zinc finger protein 689	0.321845	5.84065	0.0221442	0.382477	5.64132	5.71814	5.96972	6.03343	protein_coding
17102532	ENSG00000047597	XK	X-linked Kx blood group	0.318381	6.8606	0.0221675	0.382477	6.73979	6.66303	7.02634	7.01325	protein_coding
16902147	ENSG00000125633	CCDC93	coiled-coil domain containing 93	-0.319477	6.65795	0.0221698	0.382477	6.80277	6.8326	6.53834	6.45808	protein_coding
16789484	ENSG00000185100	ADSSL1	adenylosuccinate synthase like 1	0.330686	4.23671	0.0221706	0.382477	4.00109	4.14164	4.41514	4.38896	protein_coding
16730368	ENSG00000183340	JRKL	JRK like	-0.344654	4.3431	0.0221822	0.382477	4.54526	4.4856	4.07871	4.26283	protein_coding
17102538	ENSG00000165168	CYBB	cytochrome b-245 beta chain	0.377996	4.10744	0.0222035	0.382477	4.04097	3.79591	4.36865	4.22422	protein_coding
16787402	ENSG00000152315	KCNK13	potassium two pore domain channel subfamily K member 13	0.547883	4.09261	0.0222161	0.382477	3.51743	4.11991	4.38361	4.3495	protein_coding
16851486	ENSG00000053747	LAMA3	laminin subunit alpha 3	-0.338343	4.16724	0.0223088	0.383287	4.36982	4.303	3.91777	4.07837	protein_coding
17042827	ENSG00000073067	CYP2W1	cytochrome P450 family 2 subfamily W member 1	0.475055	4.73973	0.0223133	0.383287	4.47242	4.53197	4.73886	5.21565	protein_coding
16717005	ENSG00000155629	PIK3AP1	phosphoinositide-3-kinase adaptor protein 1	0.335161	6.03246	0.0224112	0.384536	5.80144	5.92833	6.25183	6.14826	protein_coding
16862926	ENSG00000256294	ZNF225	zinc finger protein 225	-0.364447	4.83277	0.022503	0.385363	4.93168	5.0983	4.74615	4.55494	protein_coding
16976734	ENSG00000163626	COX18	cytochrome c oxidase assembly factor COX18	-0.355841	6.31843	0.0225396	0.385363	6.52526	6.46745	6.25224	6.02878	protein_coding
16981405	ENSG00000056050	HPF1	histone PARylation factor 1	-0.324523	5.65486	0.0225561	0.385363	5.86964	5.76461	5.52297	5.46223	protein_coding
16988423	ENSG00000184838	PRR16	proline rich 16	-0.415471	4.77321	0.0225601	0.385363	5.01498	4.94691	4.38372	4.74723	protein_coding
16935912	ENSG00000188636	RTL6	retrotransposon Gag like 6	0.395627	5.2693	0.0226203	0.38587	4.9176	5.22537	5.5246	5.40962	protein_coding
16691859	ENSG00000274020	LINC01138	long intergenic non-protein coding RNA 1138	-0.390509	6.13412	0.0226689	0.38587	6.47106	6.1877	5.86705	6.01068	lncRNA
16903919	ENSG00000136541	ERMN	ermin	0.369361	5.72716	0.0226942	0.38587	5.64341	5.44155	6.00001	5.82366	protein_coding
16840448	ENSG00000215067	ALOX12-AS1	ALOX12 antisense RNA 1	-0.31256	5.39333	0.0227104	0.38587	5.53071	5.56851	5.23371	5.24039	lncRNA
16862849	ENSG00000226763	SRRM5	serine/arginine repetitive matrix 5	0.312609	4.59938	0.0227161	0.38587	4.42764	4.45852	4.76791	4.74347	protein_coding
16961501	ENSG00000154310	TNIK	TRAF2 and NCK interacting kinase	-0.323682	5.93731	0.0229049	0.388646	6.10571	6.09259	5.71435	5.83659	protein_coding
16860902	ENSG00000266964	FXYD1	FXYD domain containing ion transport regulator 1	0.366531	5.15128	0.0229313	0.388663	4.94351	4.99252	5.46384	5.20526	protein_coding
16765080	ENSG00000170477	KRT4	keratin 4	0.326827	3.4067	0.0230055	0.389489	3.20293	3.28365	3.51368	3.62655	protein_coding
16857445	ENSG00000214347	LOC390877	adenylate kinase isoenzyme 1-like	0.426524	3.4489	0.0230669	0.390096	3.04357	3.4277	3.61324	3.71108	transcribed_unitary_pseudogene
16671108	ENSG00000163209	SPRR3	small proline rich protein 3	0.317416	3.92004	0.0231091	0.390378	3.80755	3.71512	4.08031	4.07719	protein_coding
16657683	ENSG00000162572	SCNN1D	sodium channel epithelial 1 delta subunit	0.416313	4.51876	0.0231569	0.390753	4.3017	4.3195	4.53875	4.91509	protein_coding
16931936	ENSG00000183307	TMEM121B	transmembrane protein 121B	0.338164	5.63682	0.0232214	0.391411	5.55886	5.37662	5.81979	5.79202	protein_coding
16928533	ENSG00000128203	ASPHD2	aspartate beta-hydroxylase domain containing 2	0.337719	5.2283	0.0232682	0.391767	4.97143	5.14745	5.37143	5.42288	protein_coding
16897026	ENSG00000152518	ZFP36L2	ZFP36 ring finger protein like 2	0.310485	5.91225	0.0233826	0.392627	5.74822	5.7658	6.0498	6.08518	protein_coding
17011980	ENSG00000111834	RSPH4A	radial spoke head component 4A	0.43132	3.75605	0.0233933	0.392627	3.7175	3.36328	4.07354	3.86988	protein_coding
17086621	ENSG00000213694	C9orf47	chromosome 9 open reading frame 47	0.348604	3.5152	0.0233963	0.392627	3.26266	3.41913	3.76611	3.61289	protein_coding
16882332	ENSG00000115523	GNLY	granulysin	0.331347	3.74644	0.0234618	0.392771	3.62309	3.53843	3.84244	3.98178	protein_coding
16898788	ENSG00000163235	TGFA	transforming growth factor alpha	0.371835	4.38459	0.0234724	0.392771	4.14918	4.24816	4.43876	4.70225	protein_coding
16678191	ENSG00000163050	COQ8A	coenzyme Q8A	0.315625	5.78932	0.023524	0.392771	5.65852	5.6045	5.91141	5.98286	protein_coding
16898326	ENSG00000197329	PELI1	pellino E3 ubiquitin protein ligase 1	-0.41711	6.33657	0.0235298	0.392771	6.67839	6.41187	6.26455	5.99149	protein_coding
16832405	ENSG00000087095	NLK	nemo like kinase	0.334795	8.39819	0.0235334	0.392771	8.28377	8.17782	8.63612	8.49506	protein_coding
16814988	ENSG00000167964	RAB26	RAB26, member RAS oncogene family	-0.327562	5.68744	0.0235617	0.392815	5.81308	5.88937	5.45933	5.588	protein_coding
16739648	ENSG00000168539	CHRM1	cholinergic receptor muscarinic 1	0.312042	4.43012	0.0235926	0.392902	4.30297	4.24523	4.57218	4.6001	protein_coding
16998097	ENSG00000237187	NR2F1-AS1	NR2F1 antisense RNA 1	-0.315924	3.99655	0.02368	0.393725	4.16213	4.1469	3.88528	3.79189	lncRNA
16838457	ENSG00000182156	ENPP7	ectonucleotide pyrophosphatase/phosphodiesterase 7	0.390319	4.1806	0.0236935	0.393725	3.85833	4.11256	4.47808	4.27344	protein_coding
16935195	ENSG00000183741	CBX6	chromobox 6	0.411984	6.72521	0.023731	0.393885	6.3457	6.69275	6.86308	6.99933	protein_coding
17069465	ENSG00000207816	MIR124-2	microRNA 124-2	0.423649	4.11082	0.0237547	0.393885	3.88238	3.91561	4.52023	4.12505	miRNA
16863753	ENSG00000142227	EMP3	epithelial membrane protein 3	-0.485802	7.32404	0.0237945	0.394118	7.31077	7.82311	7.08752	7.07475	protein_coding
16802681	ENSG00000278570	NR2E3	nuclear receptor subfamily 2 group E member 3	0.320317	4.01059	0.0238446	0.394195	3.88329	3.81758	4.22186	4.11963	protein_coding
16809326	ENSG00000140280	LYSMD2	LysM domain containing 2	0.342416	4.20612	0.0238508	0.394195	3.93294	4.13688	4.38814	4.36651	protein_coding
16694689	ENSG00000132688	NES	nestin	-0.357275	6.81569	0.0240398	0.395874	6.87847	7.11018	6.68348	6.59062	protein_coding
16854083	ENSG00000267690	LDLRAD4-AS1	LDLRAD4 antisense RNA 1	0.355174	3.48564	0.0240735	0.395874	3.18617	3.42994	3.65532	3.67114	lncRNA
16905273	ENSG00000138435	CHRNA1	cholinergic receptor nicotinic alpha 1 subunit	0.307119	3.46475	0.0240889	0.395874	3.31319	3.30918	3.62526	3.61135	protein_coding
16726572	ENSG00000068971	PPP2R5B	protein phosphatase 2 regulatory subunit B'beta	0.447045	4.81317	0.0240917	0.395874	4.42764	4.75167	5.18887	4.88452	protein_coding
16973797	ENSG00000087269	NOP14	NOP14 nucleolar protein	0.308263	8.09804	0.0241116	0.395874	7.92388	7.96395	8.25185	8.2525	protein_coding
16686060	ENSG00000117394	SLC2A1	solute carrier family 2 member 1	0.309922	8.23506	0.0241422	0.395874	8.05393	8.10627	8.40497	8.37507	protein_coding
16966548	ENSG00000163293	NIPAL1	NIPA like domain containing 1	0.312326	3.49836	0.0241435	0.395874	3.37793	3.30647	3.67278	3.63626	protein_coding
16870984	ENSG00000196172	ZNF681	zinc finger protein 681	-0.419299	5.64074	0.0241595	0.395874	6.00579	5.695	5.54996	5.31224	protein_coding
17060784	ENSG00000236305	SLC12A9-AS1	SLC12A9 antisense RNA 1	0.36265	5.16574	0.0242224	0.396037	4.88126	5.08757	5.43054	5.2636	lncRNA
16913206	ENSG00000025293	PHF20	PHD finger protein 20	-0.328649	6.43023	0.0242726	0.396037	6.67222	6.51688	6.24132	6.29049	protein_coding
16702479	ENSG00000065665	SEC61A2	SEC61 translocon alpha 2 subunit	-0.348892	6.05826	0.0242803	0.396037	6.31101	6.1544	5.96719	5.80044	protein_coding
16884980	ENSG00000171227	TMEM37	transmembrane protein 37	-0.480951	3.78942	0.0242826	0.396037	3.83825	4.22154	3.71569	3.3822	protein_coding
16684812	ENSG00000116514	RNF19B	ring finger protein 19B	0.312686	6.98278	0.0243348	0.396037	6.86574	6.78714	7.15767	7.12057	protein_coding
16663376	ENSG00000164011	ZNF691	zinc finger protein 691	-0.409481	5.54349	0.0243489	0.396037	5.75318	5.74328	5.52512	5.15237	protein_coding
16863652	ENSG00000024422	EHD2	EH domain containing 2	-0.558563	5.66096	0.0243556	0.396037	6.03785	5.84264	5.07658	5.68679	protein_coding
16927953	ENSG00000230701	FBXW4P1	F-box and WD repeat domain containing 4 pseudogene 1	0.354169	3.49692	0.0243767	0.396037	3.30031	3.33936	3.79465	3.55336	processed_pseudogene
16877616	ENSG00000119771	KLHL29	kelch like family member 29	-0.435263	3.99304	0.0244461	0.396742	3.99817	4.42317	3.77844	3.77237	protein_coding
16871531	ENSG00000167604	NFKBID	NFKB inhibitor delta	0.328788	5.48542	0.0244778	0.396792	5.29576	5.3463	5.57078	5.72885	protein_coding
16876200	ENSG00000099326	MZF1	myeloid zinc finger 1	0.367049	4.90686	0.024501	0.396792	4.7386	4.70807	4.95173	5.22905	protein_coding
16677580	ENSG00000143353	LYPLAL1	lysophospholipase like 1	-0.46638	6.13938	0.0246206	0.397811	6.61056	6.13458	5.95191	5.86047	protein_coding
17119818	ENSG00000206622	SNORA69	small nucleolar RNA, H/ACA box 69	-0.322955	4.46537	0.0246332	0.397811	4.66818	4.58551	4.24444	4.36334	snoRNA
16901622	ENSG00000265682	MIR4267	microRNA 4267	0.881775	4.37947	0.024642	0.397811	4.49056	3.38661	4.68305	4.95767	miRNA
16933760	ENSG00000128342	LIF	LIF interleukin 6 family cytokine	0.31101	4.51318	0.0246862	0.398104	4.39423	4.32112	4.68803	4.64934	protein_coding
17094496	ENSG00000275377	MIR1299	microRNA 1299	-0.598015	6.33186	0.0247252	0.398312	6.98477	6.27696	6.02694	6.03876	miRNA
16758204	ENSG00000158023	WDR66	WD repeat domain 66	0.35049	3.34717	0.0248413	0.398709	3.2912	3.05266	3.51813	3.52671	protein_coding
16837699	ENSG00000180901	KCTD2	potassium channel tetramerization domain containing 2	0.330232	6.68367	0.0248453	0.398709	6.43182	6.6053	6.86216	6.83542	protein_coding
17026572	ENSG00000204623	ZNRD1ASP	zinc ribbon domain containing 1 antisense, pseudogene	-0.317995	4.90397	0.0248799	0.398709	5.12533	5.00061	4.75395	4.736	transcribed_unitary_pseudogene
17031438	ENSG00000204623	ZNRD1ASP	zinc ribbon domain containing 1 antisense, pseudogene	-0.317995	4.90397	0.0248799	0.398709	5.12533	5.00061	4.75395	4.736	transcribed_unitary_pseudogene
16946966	ENSG00000144893	MED12L	mediator complex subunit 12L	-0.332697	6.12877	0.0248802	0.398709	6.3484	6.24184	5.88709	6.03775	protein_coding
17057424	ENSG00000136274	NACAD	NAC alpha domain containing	0.316393	4.36407	0.0249496	0.399146	4.16849	4.24326	4.56867	4.47586	protein_coding
16662209	ENSG00000142920	AZIN2	antizyme inhibitor 2	-0.307551	5.48654	0.0249597	0.399146	5.60988	5.67075	5.32969	5.33583	protein_coding
16780581	ENSG00000228889	UBAC2-AS1	UBAC2 antisense RNA 1	-0.311089	5.05788	0.0249938	0.399275	5.21723	5.20962	4.85769	4.94698	lncRNA
17049183	ENSG00000066923	STAG3	stromal antigen 3	0.320096	3.43103	0.0251296	0.401025	3.20969	3.33228	3.55817	3.62399	protein_coding
16681771	ENSG00000177553	LOC102724659	uncharacterized LOC102724659	0.373077	3.74381	0.0251911	0.401335	3.69877	3.41577	3.97958	3.88111	lncRNA
16869740	ENSG00000105135	ILVBL	ilvB acetolactate synthase like	0.383744	5.2499	0.0252189	0.401335	4.97433	5.14173	5.30272	5.58082	protein_coding
16763467	ENSG00000134297	PLEKHA8P1	pleckstrin homology domain containing A8 pseudogene 1	0.335519	5.33652	0.0252356	0.401335	5.24821	5.08931	5.56313	5.44543	transcribed_processed_pseudogene
16701606	ENSG00000177201	OR2T12	olfactory receptor family 2 subfamily T member 12	0.375051	5.97095	0.0252541	0.401335	5.76163	5.80523	6.30933	6.00763	protein_coding
16804062	ENSG00000136404	TM6SF1	transmembrane 6 superfamily member 1	-0.334002	5.38289	0.0253226	0.402006	5.63104	5.46875	5.26875	5.16304	protein_coding
16893041	ENSG00000144488	ESPNL	espin like	0.526189	4.19449	0.0253881	0.402627	3.66079	4.20199	4.58211	4.33305	protein_coding
16891820	ENSG00000153832	FBXO36	F-box protein 36	-0.524614	4.11311	0.0254405	0.403041	4.23505	4.51578	4.11227	3.58934	protein_coding
16851866	ENSG00000134769	DTNA	dystrobrevin alpha	0.389777	3.85716	0.0254982	0.40316	3.58094	3.74359	4.20152	3.90256	protein_coding
17080082	ENSG00000154188	ANGPT1	angiopoietin 1	-0.382966	4.54956	0.0255007	0.40316	4.8526	4.62948	4.47634	4.23981	protein_coding
16837191	ENSG00000154217	PITPNC1	phosphatidylinositol transfer protein cytoplasmic 1	0.315889	6.96501	0.0255479	0.403488	6.86986	6.74427	7.12182	7.12409	protein_coding
17052244	ENSG00000236279	CLEC2L	C-type lectin domain family 2 member L	0.308474	4.70103	0.0256523	0.404514	4.52976	4.56382	4.89423	4.81631	protein_coding
16874375	ENSG00000010361	FUZ	fuzzy planar cell polarity protein	0.435734	4.89424	0.0256708	0.404514	4.46204	4.8907	5.07273	5.15147	protein_coding
17120350	ENSG00000197321	SVIL	supervillin	-0.321042	5.49335	0.0257028	0.404514	5.68857	5.61917	5.39965	5.26601	protein_coding
16814185	ENSG00000185615	PDIA2	protein disulfide isomerase family A member 2	0.336486	4.56559	0.0257187	0.404514	4.45105	4.34364	4.82158	4.64608	protein_coding
16677859	ENSG00000178395	CCDC185	coiled-coil domain containing 185	0.421157	3.34946	0.0257856	0.405149	2.9349	3.34286	3.56652	3.55356	protein_coding
16926066	ENSG00000225431	LINC01671	long intergenic non-protein coding RNA 1671	0.477689	3.90044	0.0259142	0.406751	3.72531	3.59789	3.88947	4.38911	lncRNA
16683788	ENSG00000158062	UBXN11	UBX domain protein 11	0.442686	4.16988	0.0259778	0.407331	3.74403	4.15304	4.29552	4.48691	protein_coding
16949882	ENSG00000242086	SDHAP2	succinate dehydrogenase complex flavoprotein subunit A pseudogene 2	-0.415713	5.6632	0.0262011	0.410412	5.85051	5.8916	5.25615	5.65453	lncRNA
16968008	ENSG00000138771	SHROOM3	shroom family member 3	-0.337532	5.80134	0.0262839	0.411234	6.05276	5.88745	5.5642	5.70095	protein_coding
16662018	ENSG00000222046	DCDC2B	doublecortin domain containing 2B	0.314763	4.12406	0.0263383	0.411234	3.94385	3.98951	4.21987	4.34301	protein_coding
16951756	ENSG00000033867	SLC4A7	solute carrier family 4 member 7	-0.374111	6.82628	0.0263456	0.411234	7.14131	6.88536	6.72813	6.55033	protein_coding
16682203	ENSG00000080947	CROCCP3	CROCC pseudogene 3	-0.400915	3.65614	0.0263846	0.411234	3.78567	3.92752	3.28407	3.62729	transcribed_unprocessed_pseudogene
16827700	ENSG00000196696	PDXDC2P-NPIPB14P	nuclear pore complex-interacting protein	-0.422505	5.67885	0.0264092	0.411234	5.80363	5.97657	5.65662	5.27857	lncRNA
16792144	ENSG00000136327	NKX2-8	NK2 homeobox 8	0.333109	3.83075	0.0264149	0.411234	3.63413	3.69427	4.09368	3.90093	protein_coding
16897886	ENSG00000115392	FANCL	FA complementation group L	-0.433689	6.29282	0.0265169	0.412401	6.7273	6.29203	6.10253	6.04942	protein_coding
17062955	ENSG00000231721	LINC-PINT	long intergenic non-protein coding RNA, p53 induced transcript	-0.411067	4.42486	0.0266012	0.412842	4.82479	4.43599	4.18698	4.25168	lncRNA
16996433	ENSG00000145632	PLK2	polo like kinase 2	0.362764	5.21396	0.0266071	0.412842	5.14881	4.91635	5.31169	5.479	protein_coding
16692955	ENSG00000143434	SEMA6C	semaphorin 6C	-0.299846	4.41631	0.0266263	0.412842	4.5581	4.57436	4.26463	4.26813	protein_coding
17000808	ENSG00000256453	DND1	DND microRNA-mediated repression inhibitor 1	0.442076	4.99299	0.0267003	0.413311	4.81095	4.73295	4.98937	5.43868	protein_coding
16937671	ENSG00000196639	HRH1	histamine receptor H1	0.386732	3.67191	0.0267106	0.413311	3.34849	3.6086	3.75327	3.97729	protein_coding
16666055	ENSG00000116761	CTH	cystathionine gamma-lyase	-0.315462	7.20188	0.0267665	0.413435	7.39252	7.32669	7.10601	6.98228	protein_coding
16871444	ENSG00000126246	IGFLR1	IGF like family receptor 1	-0.322746	4.59551	0.0267947	0.413435	4.73319	4.78058	4.51577	4.35252	protein_coding
16918255	ENSG00000179772	FOXS1	forkhead box S1	0.329601	4.51424	0.0267997	0.413435	4.2569	4.44198	4.70849	4.64959	protein_coding
16730021	ENSG00000134640	MTNR1B	melatonin receptor 1B	0.40126	3.61605	0.0268347	0.413457	3.38727	3.44358	4.00236	3.63101	protein_coding
16948805	ENSG00000145198	VWA5B2	von Willebrand factor A domain containing 5B2	0.393322	4.52435	0.0268638	0.413457	4.31965	4.33572	4.90027	4.54174	protein_coding
16755908	ENSG00000136048	DRAM1	DNA damage regulated autophagy modulator 1	0.317857	4.23504	0.0269001	0.413457	4.01782	4.1344	4.44275	4.34518	protein_coding
16733157	ENSG00000198331	HYLS1	HYLS1 centriolar and ciliogenesis associated	0.324752	4.37349	0.0269183	0.413457	4.1261	4.29612	4.5633	4.50843	protein_coding
17025070	ENSG00000029639	TFB1M	transcription factor B1, mitochondrial	-0.45516	5.79011	0.0269513	0.413457	6.25214	5.78323	5.61958	5.50548	protein_coding
16875088	ENSG00000198538	ZNF28	zinc finger protein 28	-0.366154	5.73878	0.0269634	0.413457	6.07032	5.77339	5.54541	5.566	protein_coding
16800268	ENSG00000223572	CKMT1A	creatine kinase, mitochondrial 1A	0.314761	4.38401	0.0270336	0.414118	4.28386	4.16939	4.50072	4.58205	protein_coding
16827735	ENSG00000247228	LOC400541	uncharacterized LOC400541	0.346624	5.30039	0.0272331	0.416757	5.05664	5.19752	5.57667	5.37074	lncRNA
16819224	ENSG00000205364	MT1M	metallothionein 1M	0.370217	6.73125	0.027291	0.416911	6.39443	6.69785	6.88457	6.94814	protein_coding
16743111	ENSG00000109861	CTSC	cathepsin C	-0.313494	6.87639	0.0273193	0.416911	6.97306	7.09322	6.75396	6.68533	protein_coding
17007930	ENSG00000096070	BRPF3	bromodomain and PHD finger containing 3	0.327039	5.8806	0.0273385	0.416911	5.62644	5.80772	6.07414	6.0141	protein_coding
16852433	ENSG00000101751	POLI	DNA polymerase iota	-0.322837	6.61107	0.0273523	0.416911	6.83184	6.71313	6.51483	6.38446	protein_coding
17002846	ENSG00000120129	DUSP1	dual specificity phosphatase 1	-0.306791	6.62401	0.0273939	0.417129	6.73032	6.82449	6.4944	6.44682	protein_coding
16870453	ENSG00000105664	COMP	cartilage oligomeric matrix protein	-0.397596	4.49274	0.0274433	0.417244	4.52384	4.85924	4.21295	4.37494	protein_coding
16695490	ENSG00000158769	F11R	F11 receptor	0.315506	7.28137	0.0274946	0.417244	7.04924	7.19799	7.44544	7.4328	protein_coding
16849391	ENSG00000204277	LINC01993	long intergenic non-protein coding RNA 1993	0.343563	4.00434	0.0275037	0.417244	3.71701	3.94811	4.13806	4.21418	lncRNA
16946513	ENSG00000144935	TRPC1	transient receptor potential cation channel subfamily C member 1	-0.424761	4.97129	0.0275436	0.417244	5.39786	4.96947	4.76854	4.74928	protein_coding
17085722	ENSG00000135063	FAM189A2	family with sequence similarity 189 member A2	0.302371	4.05294	0.0275907	0.417244	3.86299	3.94052	4.21413	4.19412	protein_coding
17059388	ENSG00000164659	KIAA1324L	KIAA1324 like	0.325894	3.91088	0.0276358	0.417244	3.68982	3.80604	3.99866	4.14899	protein_coding
17095991	ENSG00000131668	BARX1	BARX homeobox 1	0.362719	4.79838	0.0276792	0.417244	4.47141	4.76264	4.95634	5.00315	protein_coding
16805495	ENSG00000140443	IGF1R	insulin like growth factor 1 receptor	-0.332872	6.98049	0.0276902	0.417244	7.22003	7.07382	6.73638	6.89173	protein_coding
16851604	ENSG00000154059	IMPACT	impact RWD domain protein	-0.446402	6.52251	0.0277013	0.417244	6.86472	6.62671	6.50302	6.0956	protein_coding
16879540	ENSG00000138036	DYNC2LI1	dynein cytoplasmic 2 light intermediate chain 1	-0.38606	4.904	0.0277196	0.417244	5.27166	4.92241	4.70376	4.71819	protein_coding
16710266	ENSG00000188816	HMX2	H6 family homeobox 2	0.353028	5.76899	0.0277411	0.417244	5.45979	5.72517	5.97276	5.91826	protein_coding
16838926	ENSG00000183979	NPB	neuropeptide B	0.367555	3.87187	0.0277691	0.417244	3.66376	3.71242	4.20741	3.90388	protein_coding
16692667	ENSG00000014914	MTMR11	myotubularin related protein 11	-0.448678	4.03688	0.0277822	0.417244	4.18891	4.33354	3.5854	4.03968	protein_coding
17125032	ENSG00000070669	ASNS	asparagine synthetase (glutamine-hydrolyzing)	-0.353173	3.5645	0.0277907	0.417244	3.83171	3.65046	3.48913	3.2867	protein_coding
16844218	ENSG00000073605	GSDMB	gasdermin B	-0.307817	4.15449	0.0278108	0.417244	4.2511	4.36568	4.01345	3.9877	protein_coding
16845197	ENSG00000068137	PLEKHH3	pleckstrin homology, MyTH4 and FERM domain containing H3	0.327965	5.04405	0.0279007	0.418182	4.85988	4.90026	5.30575	5.11032	protein_coding
16934157	ENSG00000128254	C22orf24	chromosome 22 open reading frame 24	0.33628	3.9698	0.0279594	0.418651	3.73267	3.87065	4.04834	4.22754	lncRNA
16916389	ENSG00000101282	RSPO4	R-spondin 4	0.4432	4.63138	0.0279955	0.418781	4.63484	4.18472	4.78899	4.91697	protein_coding
16758163	ENSG00000139718	SETD1B	SET domain containing 1B, histone lysine methyltransferase	0.337729	6.85557	0.0281176	0.419911	6.66406	6.70935	6.91074	7.13813	protein_coding
16939469	ENSG00000114784	EIF1B	eukaryotic translation initiation factor 1B	-0.355362	5.55283	0.0281259	0.419911	5.85237	5.60865	5.30617	5.44413	protein_coding
16686557	ENSG00000117461	PIK3R3	phosphoinositide-3-kinase regulatory subunit 3	0.296952	5.89161	0.0281827	0.420349	5.74041	5.74586	6.06097	6.01921	protein_coding
16689923	ENSG00000172339	ALG14	ALG14 UDP-N-acetylglucosaminyltransferase subunit	0.359386	5.98117	0.0282257	0.42048	5.94181	5.66115	6.12239	6.19934	protein_coding
16998810	ENSG00000164211	STARD4	StAR related lipid transfer domain containing 4	-0.403996	7.24066	0.0282646	0.42048	7.57704	7.30828	7.18138	6.89594	protein_coding
17013223	ENSG00000112419	PHACTR2	phosphatase and actin regulator 2	-0.346771	5.46974	0.0282783	0.42048	5.52961	5.75664	5.23437	5.35834	protein_coding
17004791	ENSG00000153157	SYCP2L	synaptonemal complex protein 2 like	-0.322359	5.21458	0.0283209	0.42048	5.45102	5.3005	5.10676	5.00005	protein_coding
16669278	ENSG00000183508	TENT5C	terminal nucleotidyltransferase 5C	0.388421	3.56179	0.028329	0.42048	3.54015	3.19501	3.70604	3.80595	protein_coding
17020802	ENSG00000156508	EEF1A1	eukaryotic translation elongation factor 1 alpha 1	-0.341623	7.52802	0.028452	0.421652	7.82175	7.57592	7.35437	7.36005	protein_coding
16677133	ENSG00000082512	TRAF5	TNF receptor associated factor 5	-0.360634	6.24538	0.0284638	0.421652	6.57298	6.27841	6.05073	6.07939	protein_coding
16805422	ENSG00000185551	NR2F2	nuclear receptor subfamily 2 group F member 2	0.352614	5.03832	0.028506	0.421652	4.74448	4.97955	5.28694	5.14232	protein_coding
16829786	ENSG00000182557	SPNS3	sphingolipid transporter 3 (putative)	0.296071	4.8707	0.0285285	0.421652	4.70366	4.74168	5.00948	5.02799	protein_coding
16884280	ENSG00000204588	LINC01123	long intergenic non-protein coding RNA 1123	-0.38226	6.35618	0.0285556	0.421652	6.38765	6.70698	6.2334	6.09671	lncRNA
16939718	ENSG00000157119	KLHL40	kelch like family member 40	0.37064	4.11088	0.0285903	0.421652	3.76505	4.08607	4.29669	4.29571	protein_coding
16909724	ENSG00000188042	ARL4C	ADP ribosylation factor like GTPase 4C	-0.302118	6.3712	0.0286011	0.421652	6.47419	6.57034	6.21463	6.22566	protein_coding
16937309	ENSG00000156983	BRPF1	bromodomain and PHD finger containing 1	0.338042	5.9902	0.0286479	0.421936	5.75883	5.88352	6.26018	6.05826	protein_coding
16735054	ENSG00000110169	HPX	hemopexin	0.310168	3.49237	0.0287405	0.422893	3.36632	3.30824	3.58325	3.71165	protein_coding
16907156	ENSG00000240344	PPIL3	peptidylprolyl isomerase like 3	-0.311223	5.22028	0.0288316	0.423568	5.44455	5.30723	5.09039	5.03894	protein_coding
16821930	ENSG00000129910	CDH15	cadherin 15	0.355414	3.89479	0.0288419	0.423568	3.576	3.85817	4.09526	4.04973	protein_coding
16960371	ENSG00000018408	WWTR1	WW domain containing transcription regulator 1	0.294524	5.92045	0.02889	0.423768	5.75713	5.78925	6.06699	6.06845	protein_coding
17082829	ENSG00000147799	ARHGAP39	Rho GTPase activating protein 39	0.384214	5.3246	0.028929	0.423768	5.02732	5.23767	5.37406	5.65935	protein_coding
16952672	ENSG00000160746	ANO10	anoctamin 10	-0.448133	4.92829	0.0289386	0.423768	5.10268	5.20204	4.9412	4.46725	protein_coding
16981148	ENSG00000183439	TRIM61	tripartite motif containing 61	-0.465872	4.69243	0.0290184	0.423926	5.16033	4.6904	4.3506	4.56839	protein_coding
16667000	ENSG00000171492	LRRC8D	leucine rich repeat containing 8 VRAC subunit D	-0.327273	5.30264	0.0290391	0.423926	5.56291	5.36964	5.10076	5.17724	protein_coding
17040665	ENSG00000206337	HCP5	HLA complex P5	0.361142	4.05427	0.0290463	0.423926	3.76044	3.98696	4.33446	4.13522	lncRNA
16888232	ENSG00000170035	UBE2E3	ubiquitin conjugating enzyme E2 E3	-0.405958	7.83623	0.0290797	0.423926	8.21973	7.8587	7.72171	7.5448	protein_coding
16700806	ENSG00000143669	LYST	lysosomal trafficking regulator	-0.320863	4.72896	0.0291281	0.423926	4.98288	4.7959	4.57206	4.565	protein_coding
16808268	ENSG00000166762	CATSPER2	cation channel sperm associated 2	0.364554	4.30424	0.0291408	0.423926	4.23833	4.00559	4.38361	4.58942	protein_coding
16865835	ENSG00000267522	LINC01864	long intergenic non-protein coding RNA 1864	0.382966	3.84848	0.0291629	0.423926	3.80419	3.50981	3.94222	4.13771	lncRNA
16932570	ENSG00000244486	SCARF2	scavenger receptor class F member 2	0.331854	6.20066	0.0291713	0.423926	5.99212	6.07733	6.46983	6.26334	protein_coding
17080630	ENSG00000172164	SNTB1	syntrophin beta 1	-0.351646	4.44783	0.029212	0.423944	4.50275	4.74455	4.20239	4.34162	protein_coding
17005707	ENSG00000112763	BTN2A1	butyrophilin subfamily 2 member A1	0.404805	5.67066	0.0292476	0.423944	5.66856	5.26796	5.88032	5.86581	protein_coding
16896910	ENSG00000162881	OXER1	oxoeicosanoid receptor 1	-0.301054	5.11227	0.0292655	0.423944	5.21248	5.3131	4.95831	4.96517	protein_coding
17119464	ENSG00000201754	SNORD52	small nucleolar RNA, C/D box 52	-0.316257	7.48521	0.0293292	0.423944	7.60449	7.68219	7.25017	7.40399	snoRNA
16965377	ENSG00000145147	SLIT2	slit guidance ligand 2	0.373818	6.34916	0.0293348	0.423944	6.28573	6.03877	6.64845	6.42369	protein_coding
16730180	ENSG00000110218	PANX1	pannexin 1	0.328465	6.68075	0.0293389	0.423944	6.51831	6.51474	6.95214	6.73783	protein_coding
16683903	ENSG00000131910	NR0B2	nuclear receptor subfamily 0 group B member 2	0.343612	3.45103	0.0293874	0.424072	3.3836	3.17484	3.69952	3.54615	protein_coding
16928851	ENSG00000100314	CABP7	calcium binding protein 7	0.321551	3.88158	0.0294032	0.424072	3.70479	3.73683	4.13708	3.94764	protein_coding
16726624	ENSG00000168061	SAC3D1	SAC3 domain containing 1	0.364327	5.01553	0.0295666	0.425696	4.88295	4.78378	5.34628	5.0491	protein_coding
16982264	ENSG00000168412	MTNR1A	melatonin receptor 1A	0.406106	3.97476	0.0295923	0.425696	3.57434	3.96907	4.13031	4.22532	protein_coding
16665182	ENSG00000162409	PRKAA2	protein kinase AMP-activated catalytic subunit alpha 2	-0.316175	7.07271	0.0296329	0.425696	7.30201	7.15958	6.96552	6.86372	protein_coding
16846035	ENSG00000179673	RPRML	reprimo like	-0.332962	4.05395	0.0296405	0.425696	4.24932	4.19154	3.99915	3.77579	protein_coding
16864553	ENSG00000161671	EMC10	ER membrane protein complex subunit 10	0.404772	6.45679	0.0296763	0.425696	6.07238	6.43642	6.57177	6.74657	protein_coding
16891107	ENSG00000135925	WNT10A	Wnt family member 10A	0.324375	3.72356	0.0296829	0.425696	3.48202	3.64072	3.82149	3.95	protein_coding
16842264	ENSG00000221540	MIR1180	microRNA 1180	-0.303456	4.50072	0.0297217	0.425854	4.66652	4.63837	4.29019	4.40779	miRNA
17101677	ENSG00000130150	MOSPD2	motile sperm domain containing 2	-0.345679	6.20551	0.029841	0.427112	6.48734	6.26935	6.11078	5.95455	protein_coding
16776103	ENSG00000043355	ZIC2	Zic family member 2	-0.361067	4.67974	0.0298899	0.427112	4.70639	5.01416	4.49787	4.50054	protein_coding
16988565	ENSG00000061455	PRDM6	PR/SET domain 6	-0.475838	4.31599	0.0298934	0.427112	4.28333	4.82449	4.05847	4.09768	protein_coding
16873491	ENSG00000188425	NANOS2	nanos C2HC-type zinc finger 2	0.534019	3.66259	0.030006	0.428321	3.0734	3.71777	3.90507	3.95414	protein_coding
17106415	ENSG00000131725	WDR44	WD repeat domain 44	0.392201	8.03794	0.0301238	0.429602	7.99508	7.6886	8.34673	8.12135	protein_coding
16657680	ENSG00000176022	B3GALT6	beta-1,3-galactosyltransferase 6	0.417105	5.85162	0.0301592	0.429706	5.46918	5.81696	6.18866	5.93169	protein_coding
16842618	ENSG00000076351	SLC46A1	solute carrier family 46 member 1	0.336498	5.50849	0.0301995	0.429879	5.21746	5.46302	5.67426	5.67923	protein_coding
16713982	ENSG00000170324	FRMPD2	FERM and PDZ domain containing 2	0.299468	3.38049	0.0303179	0.431163	3.28366	3.17784	3.52163	3.53881	protein_coding
17065992	ENSG00000155970	MICU3	mitochondrial calcium uptake family member 3	-0.41698	3.71076	0.03037	0.43121	4.07474	3.76377	3.35116	3.65338	protein_coding
17123118	ENSG00000206195	DUXAP10	double homeobox A pseudogene 10	0.295207	4.0187	0.0303777	0.43121	3.88843	3.85376	4.20224	4.13036	lncRNA
16904425	ENSG00000115290	GRB14	growth factor receptor bound protein 14	-0.40054	4.59595	0.0304072	0.431229	4.66871	4.92374	4.24153	4.54983	protein_coding
16814075	ENSG00000233614	DDX11L10	DEAD/H-box helicase 11 like 10	-0.370759	4.64932	0.0304553	0.431238	4.66905	5.00035	4.43942	4.48845	transcribed_unprocessed_pseudogene
16814498	ENSG00000103260	METRN	meteorin, glial cell differentiation regulator	-0.308069	6.14238	0.0304801	0.431238	6.30326	6.28955	6.0638	5.91288	protein_coding
16668997	ENSG00000116774	OLFML3	olfactomedin like 3	-0.338283	3.66658	0.0304924	0.431238	3.75303	3.91842	3.40173	3.59316	protein_coding
16973006	ENSG00000109794	FAM149A	family with sequence similarity 149 member A	0.295214	5.46595	0.0305485	0.431407	5.34617	5.29053	5.58276	5.64437	protein_coding
16949214	ENSG00000163904	SENP2	SUMO specific peptidase 2	0.306265	6.91502	0.0305746	0.431407	6.82614	6.69762	7.10141	7.03488	protein_coding
16907353	ENSG00000003393	ALS2	alsin Rho guanine nucleotide exchange factor ALS2	-0.310562	5.92748	0.0306106	0.431407	6.0995	6.06602	5.69234	5.85206	protein_coding
16998979	ENSG00000164219	PGGT1B	protein geranylgeranyltransferase type I subunit beta	-0.352198	5.10063	0.0306224	0.431407	5.42226	5.13119	4.92453	4.92453	protein_coding
17105315	ENSG00000204086	RPA4	replication protein A4	-0.648441	3.78278	0.0306935	0.431407	4.46541	3.74859	3.67966	3.23746	protein_coding
16858687	ENSG00000198356	ASNA1	arsA arsenite transporter, ATP-binding, homolog 1 (bacterial)	0.324698	7.17255	0.0307321	0.431407	6.91538	7.10501	7.38491	7.28488	protein_coding
17121622	ENSG00000168961	LGALS9	galectin 9	-0.431501	3.79625	0.0307461	0.431407	3.95135	4.07265	3.35603	3.80497	protein_coding
16923802	ENSG00000233922	LINC01694	long intergenic non-protein coding RNA 1694	-0.402259	4.91285	0.0307491	0.431407	4.9223	5.30566	4.77866	4.64479	lncRNA
16831247	ENSG00000006740	ARHGAP44	Rho GTPase activating protein 44	0.376362	5.21737	0.0307583	0.431407	5.19715	4.86123	5.4545	5.35661	protein_coding
16818339	ENSG00000140691	ARMC5	armadillo repeat containing 5	0.47399	4.19288	0.0308956	0.431701	3.68949	4.22227	4.49044	4.3693	protein_coding
16856031	ENSG00000101493	ZNF516	zinc finger protein 516	-0.302149	5.71076	0.0309065	0.431701	5.81347	5.91021	5.51678	5.6026	protein_coding
16938475	ENSG00000187118	CMC1	C-X9-C motif containing 1	-0.453327	3.95078	0.0309216	0.431701	4.40825	3.94662	3.61791	3.83031	protein_coding
17004989	ENSG00000180537	RNF182	ring finger protein 182	0.301705	5.46944	0.0309224	0.431701	5.34188	5.2953	5.67953	5.56105	protein_coding
16840965	ENSG00000184619	KRBA2	KRAB-A domain containing 2	-0.371434	4.9217	0.0309587	0.431701	5.2303	4.98453	4.85346	4.61851	protein_coding
17049573	ENSG00000087087	SRRT	serrate, RNA effector molecule	0.291727	7.92039	0.0309664	0.431701	7.76233	7.78673	8.09463	8.03788	protein_coding
16664460	ENSG00000186564	FOXD2	forkhead box D2	0.301143	3.92333	0.0309966	0.431701	3.83106	3.71446	4.05086	4.09694	protein_coding
16849652	ENSG00000167291	TBC1D16	TBC1 domain family member 16	0.309003	6.90187	0.0310052	0.431701	6.67394	6.8208	7.02346	7.08928	protein_coding
16697938	ENSG00000159176	CSRP1	cysteine and glycine rich protein 1	-0.290191	5.22923	0.0312572	0.434787	5.35194	5.39671	5.07033	5.09794	protein_coding
16730106	ENSG00000182919	C11orf54	chromosome 11 open reading frame 54	-0.295266	5.78527	0.0313105	0.434787	5.98023	5.88557	5.62925	5.64602	protein_coding
16841435	ENSG00000187824	TMEM220	transmembrane protein 220	0.293153	5.78343	0.0313122	0.434787	5.66905	5.60465	5.95477	5.90524	protein_coding
16853149	ENSG00000275763	C18orf65	chromosome 18 open reading frame 65	-0.311966	5.33307	0.0314885	0.436481	5.51151	5.46659	5.2628	5.09137	lncRNA
16867064	ENSG00000129932	DOHH	deoxyhypusine hydroxylase	0.434043	4.68461	0.0315062	0.436481	4.29475	4.64044	4.7386	5.06467	protein_coding
16774669	ENSG00000136159	NUDT15	nudix hydrolase 15	0.346961	5.92877	0.03155	0.436481	5.81882	5.69175	6.22944	5.97506	protein_coding
17069212	ENSG00000137575	SDCBP	syndecan binding protein	-0.289702	5.38825	0.0315605	0.436481	5.53448	5.53172	5.27091	5.21589	protein_coding
16999180	ENSG00000113083	LOX	lysyl oxidase	-0.314775	6.01344	0.031577	0.436481	6.1729	6.16875	5.76191	5.95018	protein_coding
16852226	ENSG00000141622	RNF165	ring finger protein 165	0.332019	3.78207	0.0317004	0.437201	3.63864	3.59349	4.06821	3.82796	protein_coding
17062664	ENSG00000224940	PRRT4	proline rich transmembrane protein 4	0.315974	4.52676	0.0317342	0.437201	4.34749	4.39006	4.59014	4.77936	protein_coding
16833953	ENSG00000108342	CSF3	colony stimulating factor 3	0.288412	4.64018	0.031743	0.437201	4.47816	4.51379	4.77125	4.79753	protein_coding
16956213	ENSG00000163421	PROK2	prokineticin 2	0.427589	4.57879	0.0317434	0.437201	4.13323	4.59675	4.80462	4.78054	protein_coding
16709324	ENSG00000151532	VTI1A	vesicle transport through interaction with t-SNAREs 1A	-0.3931	4.06842	0.0318141	0.437534	4.43142	4.09853	3.76657	3.97718	protein_coding
17020069	ENSG00000243955	GSTA1	glutathione S-transferase alpha 1	0.302005	4.04925	0.0318703	0.437534	3.92126	3.87523	4.13424	4.26626	protein_coding
16737590	ENSG00000019505	SYT13	synaptotagmin 13	0.29839	3.66359	0.0318785	0.437534	3.52178	3.50701	3.75217	3.8734	protein_coding
16912317	ENSG00000233354	LINC00028	long intergenic non-protein coding RNA 28	0.376969	3.71143	0.0318821	0.437534	3.3542	3.69169	3.96107	3.83876	lncRNA
17090840	ENSG00000197859	ADAMTSL2	ADAMTS like 2	0.312477	5.33259	0.0319836	0.438353	5.09744	5.25525	5.53582	5.44183	protein_coding
17099901	ENSG00000187796	CARD9	caspase recruitment domain family member 9	0.290413	4.78232	0.0320179	0.438353	4.63414	4.64008	4.89148	4.96357	protein_coding
17001701	ENSG00000086589	RBM22	RNA binding motif protein 22	0.351474	7.14364	0.0320278	0.438353	6.8251	7.1107	7.36419	7.27456	protein_coding
16808298	ENSG00000168781	PPIP5K1	diphosphoinositol pentakisphosphate kinase 1	-0.287303	4.78963	0.0321285	0.438827	4.93487	4.93168	4.66639	4.62556	protein_coding
16823433	ENSG00000005339	CREBBP	CREB binding protein	0.28778	9.36794	0.0321697	0.438827	9.23763	9.21047	9.49154	9.53212	protein_coding
16843142	ENSG00000172171	TEFM	transcription elongation factor, mitochondrial	-0.327127	5.36652	0.0321948	0.438827	5.60567	5.4545	5.11379	5.29213	protein_coding
16926396	ENSG00000188155	KRTAP10-6	keratin associated protein 10-6	-0.327783	6.27231	0.0321978	0.438827	6.35125	6.52116	6.02668	6.19016	protein_coding
16948835	ENSG00000221120	MIR1224	microRNA 1224	0.373984	3.7435	0.0322081	0.438827	3.52542	3.5876	4.10495	3.75604	miRNA
16859437	ENSG00000053501	USE1	unconventional SNARE in the ER 1	0.288329	6.85905	0.0322346	0.438827	6.71489	6.71489	7.03172	6.97471	protein_coding
16969654	ENSG00000246774	ZCCHC23	zinc finger CCHC-type containing 23	0.384621	3.91568	0.0324263	0.441044	3.65902	3.78772	3.92942	4.28656	lncRNA
17124100	ENSG00000241549	GUSBP2	GUSB pseudogene 2	-0.518302	5.99153	0.0324884	0.441366	6.5673	5.93406	5.69679	5.76796	transcribed_unprocessed_pseudogene
17075829	ENSG00000186918	ZNF395	zinc finger protein 395	0.288376	5.88202	0.0325182	0.441366	5.72874	5.74693	5.99548	6.05695	protein_coding
16991472	ENSG00000170624	SGCD	sarcoglycan delta	0.385419	5.34625	0.0325392	0.441366	5.3303	4.97677	5.61146	5.46645	protein_coding
16909522	ENSG00000207280	SNORD20	small nucleolar RNA, C/D box 20	-0.392273	6.37762	0.0326571	0.441366	6.75757	6.38993	6.1056	6.25736	snoRNA
16963428	ENSG00000163975	MELTF	melanotransferrin	-0.480188	5.6896	0.03266	0.441366	5.8904	5.96898	5.16722	5.73178	protein_coding
16876182	ENSG00000130724	CHMP2A	charged multivesicular body protein 2A	-0.294378	8.00449	0.0326726	0.441366	8.12913	8.17423	7.90758	7.80702	protein_coding
16903537	ENSG00000123609	NMI	N-myc and STAT interactor	0.309329	3.90116	0.0326934	0.441366	3.72629	3.76669	4.14272	3.96893	protein_coding
16657856	ENSG00000197530	MIB2	mindbomb E3 ubiquitin protein ligase 2	0.354377	5.25552	0.0327158	0.441366	5.05795	5.09872	5.27837	5.58705	protein_coding
17020240	ENSG00000146151	HMGCLL1	3-hydroxymethyl-3-methylglutaryl-CoA lyase like 1	0.288971	3.39224	0.0327409	0.441366	3.2426	3.2529	3.50005	3.57339	protein_coding
16913095	ENSG00000126001	CEP250	centrosomal protein 250	-0.36751	5.30044	0.0327658	0.441366	5.54544	5.42295	5.27699	4.95638	protein_coding
16866088	ENSG00000183647	ZNF530	zinc finger protein 530	0.327237	4.81608	0.0327675	0.441366	4.69383	4.61108	4.86784	5.09155	protein_coding
16760668	ENSG00000111684	LPCAT3	lysophosphatidylcholine acyltransferase 3	-0.310112	7.87948	0.032845	0.442019	7.9434	8.12568	7.71813	7.73073	protein_coding
17106518	ENSG00000203650	LINC01285	long intergenic non-protein coding RNA 1285	-0.384658	5.06642	0.0328886	0.442217	5.4473	5.0702	4.90683	4.84134	lncRNA
16707196	ENSG00000185745	IFIT1	interferon induced protein with tetratricopeptide repeats 1	-0.294119	3.79142	0.0329317	0.442407	3.9937	3.88326	3.65407	3.63466	protein_coding
16905395	ENSG00000174279	EVX2	even-skipped homeobox 2	0.336168	4.57181	0.033079	0.443777	4.27956	4.52789	4.69164	4.78815	protein_coding
16682733	ENSG00000162542	TMCO4	transmembrane and coiled-coil domains 4	0.349747	4.53439	0.0331421	0.443777	4.40266	4.31636	4.85432	4.5642	protein_coding
16871915	ENSG00000167641	PPP1R14A	protein phosphatase 1 regulatory inhibitor subunit 14A	-0.301819	5.85218	0.0331664	0.443777	5.9956	6.01058	5.6253	5.77724	protein_coding
16732836	ENSG00000197309	OR10D3	olfactory receptor family 10 subfamily D member 3 (putative)	0.319394	3.88158	0.0331785	0.443777	3.81383	3.62994	4.09927	3.98328	protein_coding
16960149	ENSG00000114698	PLSCR4	phospholipid scramblase 4	-0.39863	3.78916	0.0331788	0.443777	4.17863	3.79832	3.67243	3.50726	protein_coding
16875723	ENSG00000180061	TMEM150B	transmembrane protein 150B	-0.374764	3.71754	0.0333674	0.445852	3.85904	3.9508	3.70619	3.35412	protein_coding
16841907	ENSG00000108551	RASD1	ras related dexamethasone induced 1	0.314951	4.63912	0.0333992	0.445852	4.46264	4.50065	4.69611	4.89708	protein_coding
17074795	ENSG00000283674	LOC729732	uncharacterized LOC729732	-0.596819	5.5534	0.0334214	0.445852	6.20364	5.49999	5.42229	5.0877	lncRNA
17075460	ENSG00000104689	TNFRSF10A	TNF receptor superfamily member 10a	0.290405	6.12242	0.0335693	0.446977	5.99183	5.96261	6.22073	6.31452	protein_coding
16954759	ENSG00000199150	MIRLET7G	microRNA let-7g	-0.550878	3.5345	0.0336103	0.446977	4.06431	3.55558	3.01707	3.50106	miRNA
16784522	ENSG00000070269	TMEM260	transmembrane protein 260	-0.307992	5.44551	0.0337357	0.446977	5.66929	5.52973	5.35046	5.23257	protein_coding
17084764	ENSG00000159899	NPR2	natriuretic peptide receptor 2	0.367803	5.07396	0.0337491	0.446977	5.06524	4.71488	5.25814	5.25758	protein_coding
16856629	ENSG00000205922	ONECUT3	one cut homeobox 3	0.383865	3.4935	0.0337553	0.446977	3.21788	3.38525	3.85968	3.51118	protein_coding
16736798	ENSG00000254560	BBOX1-AS1	BBOX1 antisense RNA 1	0.367081	3.66361	0.033768	0.446977	3.36441	3.59573	3.71661	3.97768	lncRNA
16963744	ENSG00000133256	PDE6B	phosphodiesterase 6B	0.373756	3.63825	0.033791	0.446977	3.57867	3.32407	3.95539	3.69485	protein_coding
17125786	ENSG00000071082	RPL31	ribosomal protein L31	-0.623749	4.31841	0.0337947	0.446977	4.44822	4.81235	4.3779	3.63517	protein_coding
16810972	ENSG00000202529	SNORD18B	small nucleolar RNA, C/D box 18B	-0.520672	6.04043	0.0337963	0.446977	6.41877	6.18277	6.08327	5.47692	snoRNA
16908880	ENSG00000266518	MIR4268	microRNA 4268	0.296713	4.04751	0.0338017	0.446977	3.9285	3.86981	4.13452	4.25722	miRNA
16815070	ENSG00000264004	MIR4717	microRNA 4717	0.681228	4.02083	0.0338278	0.446977	3.46154	3.8989	3.95544	4.76745	miRNA
17046284	ENSG00000129103	SUMF2	sulfatase modifying factor 2	-0.283292	7.32838	0.0338566	0.446977	7.47831	7.46175	7.16974	7.20374	protein_coding
16921464	ENSG00000279579	LOC101930100	uncharacterized LOC101930100	-0.440542	6.74694	0.0339626	0.447989	7.21178	6.72263	6.46578	6.58755	lncRNA
16956149	ENSG00000114861	FOXP1	forkhead box P1	0.289839	6.87217	0.034054	0.448497	6.77484	6.67967	7.03468	6.99951	protein_coding
16910698	ENSG00000101298	SNPH	syntaphilin	0.367771	4.01378	0.0340783	0.448497	4.00112	3.65867	4.23926	4.15607	protein_coding
16744708	ENSG00000110243	APOA5	apolipoprotein A5	0.282128	4.98861	0.0340891	0.448497	4.85545	4.83964	5.1204	5.13895	protein_coding
17108226	ENSG00000177854	TMEM187	transmembrane protein 187	-0.366432	5.87211	0.0341389	0.448643	5.92752	6.18313	5.80821	5.56958	protein_coding
16709489	ENSG00000165816	VWA2	von Willebrand factor A domain containing 2	0.407908	4.49525	0.0341588	0.448643	4.11178	4.47081	4.82657	4.57184	protein_coding
16863740	ENSG00000178150	ZNF114	zinc finger protein 114	0.343688	6.52343	0.0342036	0.448845	6.39117	6.31201	6.83702	6.55354	protein_coding
16799567	ENSG00000140320	BAHD1	bromo adjacent homology domain containing 1	-0.305817	5.80033	0.0342979	0.449696	5.8729	6.03358	5.68732	5.60752	protein_coding
16915609	ENSG00000101181	MTG2	mitochondrial ribosome associated GTPase 2	0.304153	5.89274	0.0344375	0.45114	5.82743	5.6539	6.03699	6.05264	protein_coding
16711822	ENSG00000283699	MIR4481	microRNA 4481	0.461852	6.78692	0.0344813	0.451327	6.28442	6.82757	6.98105	7.05465	miRNA
16998368	ENSG00000164307	ERAP1	endoplasmic reticulum aminopeptidase 1	0.312219	5.74105	0.0346013	0.45251	5.68501	5.48487	5.91915	5.87517	protein_coding
17096274	ENSG00000196312	MFSD14C	major facilitator superfamily domain containing 14C	-0.336573	6.20261	0.0346695	0.452865	6.43795	6.30385	5.91222	6.15643	protein_coding
16720044	ENSG00000142102	PGGHG	protein-glucosylgalactosylhydroxylysine glucosidase	0.291337	4.14645	0.0346876	0.452865	3.95097	4.05059	4.32413	4.26011	protein_coding
16954567	ENSG00000114737	CISH	cytokine inducible SH2 containing protein	-0.325729	4.68081	0.0348683	0.454791	4.72081	4.96655	4.49649	4.5394	protein_coding
16743104	ENSG00000123892	RAB38	RAB38, member RAS oncogene family	-0.290131	4.93191	0.0348947	0.454791	5.10633	5.04761	4.73789	4.83579	protein_coding
16674973	ENSG00000116667	C1orf21	chromosome 1 open reading frame 21	-0.321333	5.66915	0.0350898	0.456944	5.9251	5.73453	5.57969	5.43727	protein_coding
17046559	ENSG00000273024	INTS4P2	integrator complex subunit 4 pseudogene 2	0.304405	6.30612	0.0351928	0.457758	6.24311	6.06472	6.44093	6.47572	transcribed_unprocessed_pseudogene
16980470	ENSG00000151623	NR3C2	nuclear receptor subfamily 3 group C member 2	-0.303912	4.70072	0.0352121	0.457758	4.89946	4.80588	4.62567	4.47186	protein_coding
16676437	ENSG00000133069	TMCC2	transmembrane and coiled-coil domain family 2	-0.281174	3.79601	0.0353243	0.458134	3.94704	3.92617	3.63187	3.67899	protein_coding
16869769	ENSG00000074181	NOTCH3	notch receptor 3	-0.288015	5.95088	0.0353245	0.458134	6.04138	6.14839	5.80892	5.80482	protein_coding
16856174	ENSG00000099866	MADCAM1	mucosal vascular addressin cell adhesion molecule 1	0.282609	4.26348	0.035331	0.458134	4.12505	4.11931	4.37136	4.43822	protein_coding
16835447	ENSG00000136436	CALCOCO2	calcium binding and coiled-coil domain 2	-0.290692	5.55451	0.0353754	0.458321	5.75618	5.64353	5.38454	5.43379	protein_coding
16873659	ENSG00000130749	ZC3H4	zinc finger CCCH-type containing 4	0.361889	6.30291	0.0354133	0.458424	6.21295	6.03098	6.63165	6.33606	protein_coding
16887952	ENSG00000175879	HOXD8	homeobox D8	0.34748	4.80884	0.0355188	0.459031	4.73904	4.53116	4.86581	5.09934	protein_coding
16740135	ENSG00000110047	EHD1	EH domain containing 1	0.288497	4.74922	0.0355203	0.459031	4.55227	4.65767	4.87392	4.91302	protein_coding
16949972	ENSG00000235897	TM4SF19-AS1	TM4SF19 antisense RNA 1	-0.316499	4.10643	0.035591	0.459412	4.30408	4.22529	4.05437	3.842	lncRNA
17048167	ENSG00000157224	CLDN12	claudin 12	-0.290762	3.92765	0.0356342	0.459412	4.13523	4.01082	3.79294	3.77159	protein_coding
17115669	ENSG00000126890	CTAG2	cancer/testis antigen 2	0.369478	3.82455	0.0356399	0.459412	3.82204	3.45758	3.99155	4.02703	protein_coding
16776812	ENSG00000126231	PROZ	protein Z, vitamin K dependent plasma glycoprotein	0.288131	4.262	0.0357732	0.459623	4.17283	4.06305	4.39192	4.42022	protein_coding
16823889	ENSG00000221801	MIR548H2	microRNA 548h-2	-0.475184	5.18422	0.0357915	0.459623	5.4762	5.36743	5.23227	4.661	miRNA
16863370	ENSG00000170608	FOXA3	forkhead box A3	0.37286	4.79014	0.0358042	0.459623	4.44391	4.76351	4.87858	5.07456	protein_coding
17112205	ENSG00000050030	NEXMIF	neurite extension and migration factor	0.280494	6.54675	0.0358126	0.459623	6.37883	6.43417	6.68617	6.68782	protein_coding
16961551	ENSG00000075651	PLD1	phospholipase D1	-0.317739	3.86265	0.0358251	0.459623	3.91737	4.12568	3.65258	3.75499	protein_coding
16771756	ENSG00000111011	RSRC2	arginine and serine rich coiled-coil 2	-0.291086	7.4547	0.0358583	0.459623	7.66395	7.53654	7.29541	7.3229	protein_coding
16864059	ENSG00000104894	CD37	CD37 molecule	0.340864	4.02722	0.0358667	0.459623	4.00178	3.71178	4.23177	4.16353	protein_coding
16999147	ENSG00000169570	DTWD2	DTW domain containing 2	0.311623	6.49638	0.0358983	0.459642	6.25492	6.42621	6.71545	6.58894	protein_coding
16978548	ENSG00000164039	BDH2	3-hydroxybutyrate dehydrogenase 2	0.289677	5.36425	0.0359886	0.460116	5.22953	5.2093	5.57049	5.4477	protein_coding
16730124	ENSG00000042429	MED17	mediator complex subunit 17	0.290518	6.93775	0.036022	0.460116	6.78822	6.79677	7.14747	7.01855	protein_coding
17025152	ENSG00000122335	SERAC1	serine active site containing 1	-0.398378	6.55249	0.0360255	0.460116	6.95343	6.54992	6.43032	6.27627	protein_coding
17117663	ENSG00000274376	ADAMTS7P1	ADAMTS7 pseudogene 1	0.36457	4.55988	0.0361261	0.461015	4.51615	4.23903	4.85534	4.62898	transcribed_unprocessed_pseudogene
16805161	ENSG00000176463	SLCO3A1	solute carrier organic anion transporter family member 3A1	0.290524	4.52286	0.0361909	0.461331	4.44291	4.31229	4.67339	4.66286	protein_coding
17009054	ENSG00000170734	POLH	DNA polymerase eta	0.280224	6.86419	0.0362112	0.461331	6.74155	6.70661	6.97914	7.02947	protein_coding
16929368	ENSG00000100170	SLC5A1	solute carrier family 5 member 1	0.284443	3.41805	0.0362753	0.461411	3.25356	3.29809	3.51725	3.60329	protein_coding
16938701	ENSG00000206557	TRIM71	tripartite motif containing 71	-0.357407	6.10777	0.0363071	0.461411	6.45689	6.11605	5.94313	5.91499	protein_coding
16848447	ENSG00000227036	LINC00511	long intergenic non-protein coding RNA 511	0.302418	4.22085	0.0363081	0.461411	3.98101	4.15827	4.39586	4.34826	lncRNA
16817860	ENSG00000180209	MYLPF	myosin light chain, phosphorylatable, fast skeletal muscle	0.378321	5.19405	0.0363711	0.461651	4.93019	5.0796	5.20276	5.56367	protein_coding
16707673	ENSG00000108239	TBC1D12	TBC1 domain family member 12	-0.28178	4.54055	0.0364156	0.461651	4.72104	4.64184	4.40192	4.39739	protein_coding
16670217	ENSG00000266338	NBPF15	NBPF member 15	-0.286859	7.3696	0.0364216	0.461651	7.56515	7.46091	7.20335	7.24899	protein_coding
17067326	ENSG00000284351	MIR3622A	microRNA 3622a	0.285447	4.72697	0.0364926	0.461651	4.63345	4.53504	4.84971	4.88968	miRNA
16931435	ENSG00000075240	GRAMD4	GRAM domain containing 4	0.315808	5.88935	0.0364997	0.461651	5.80223	5.66067	6.13847	5.95605	protein_coding
17115162	ENSG00000262919	CCNQ	cyclin Q	0.41127	5.01213	0.0365109	0.461651	4.76212	4.85087	5.44428	4.99124	protein_coding
17118828	ENSG00000255717	SNORD31	small nucleolar RNA, C/D box 31	-0.370639	7.49156	0.0365383	0.461651	7.79922	7.55454	7.44788	7.1646	lncRNA
17109644	ENSG00000173681	BCLAF3	BCLAF1 and THRAP3 family member 3	-0.307971	6.19709	0.0365949	0.461985	6.44378	6.25838	6.08779	5.99842	protein_coding
16662171	ENSG00000116497	S100PBP	S100P binding protein	-0.398778	5.52425	0.0366305	0.462052	5.79721	5.65007	5.11943	5.53029	protein_coding
16872472	ENSG00000123815	COQ8B	coenzyme Q8B	-0.337537	5.3683	0.036743	0.46284	5.52133	5.55281	5.05298	5.34608	protein_coding
16843241	ENSG00000176658	MYO1D	myosin ID	0.286628	5.43733	0.0367535	0.46284	5.28993	5.29811	5.63869	5.52261	protein_coding
16825763	ENSG00000169221	TBC1D10B	TBC1 domain family member 10B	0.283042	5.38099	0.0368085	0.463046	5.20499	5.27394	5.49005	5.55497	protein_coding
16723400	ENSG00000110422	HIPK3	homeodomain interacting protein kinase 3	0.297926	6.74973	0.0368305	0.463046	6.65403	6.54751	6.96517	6.83222	protein_coding
16807879	ENSG00000103978	TMEM87A	transmembrane protein 87A	0.313164	7.36918	0.036894	0.463464	7.29013	7.13506	7.60748	7.44404	protein_coding
16701741	ENSG00000229869	LOC101927762	uncharacterized LOC101927762	-0.308734	4.1789	0.0369432	0.463701	4.39524	4.2713	3.93913	4.10994	lncRNA
16680017	ENSG00000187642	PERM1	PPARGC1 and ESRR induced regulator, muscle 1	0.295494	5.01848	0.0370476	0.46463	4.94083	4.80063	5.12544	5.207	protein_coding
16866100	ENSG00000121417	ZNF211	zinc finger protein 211	-0.28533	5.06891	0.0371343	0.465209	5.15492	5.26822	4.925	4.92748	protein_coding
16745961	ENSG00000149571	KIRREL3	kirre like nephrin family adhesion molecule 3	0.293013	3.84634	0.0371827	0.465209	3.71307	3.68659	3.91768	4.06801	protein_coding
17089198	ENSG00000136828	RALGPS1	Ral GEF with PH domain and SH3 binding motif 1	-0.292727	4.71427	0.0371957	0.465209	4.91589	4.80537	4.51611	4.6197	protein_coding
16998682	ENSG00000184349	EFNA5	ephrin A5	0.28371	7.65901	0.0372264	0.465209	7.51427	7.52003	7.74862	7.8531	protein_coding
17115729	ENSG00000185010	F8	coagulation factor VIII	0.316215	3.67706	0.0372972	0.465209	3.61526	3.42264	3.90485	3.76548	protein_coding
16906419	ENSG00000138449	SLC40A1	solute carrier family 40 member 1	-0.387864	4.4438	0.0373002	0.465209	4.60193	4.67353	4.45532	4.04441	protein_coding
16844894	ENSG00000141696	P3H4	prolyl 3-hydroxylase family member 4 (non-enzymatic)	0.336493	6.57304	0.0373068	0.465209	6.30325	6.50633	6.84867	6.6339	protein_coding
16668517	ENSG00000197106	SLC6A17	solute carrier family 6 member 17	0.302857	4.77206	0.0373675	0.465462	4.64451	4.59675	4.82967	5.01731	protein_coding
17058152	ENSG00000213462	ERV3-1	endogenous retrovirus group 3 member 1, envelope	-0.363183	5.27226	0.0373926	0.465462	5.54204	5.36565	5.24886	4.93247	protein_coding
16813871	ENSG00000131873	CHSY1	chondroitin sulfate synthase 1	0.287278	5.96224	0.0374859	0.465462	5.77587	5.86132	6.05822	6.15353	protein_coding
16821330	ENSG00000197943	PLCG2	phospholipase C gamma 2	-0.276785	5.2075	0.037491	0.465462	5.32226	5.36952	5.05973	5.07848	protein_coding
16858137	ENSG00000090339	ICAM1	intercellular adhesion molecule 1	-0.312477	4.36552	0.037494	0.465462	4.49729	4.54622	4.09827	4.32029	protein_coding
16833921	ENSG00000167914	GSDMA	gasdermin A	0.287224	4.22353	0.0375097	0.465462	4.09157	4.06826	4.30422	4.43006	protein_coding
16716525	ENSG00000107864	CPEB3	cytoplasmic polyadenylation element binding protein 3	-0.345879	3.92502	0.037607	0.46629	4.0676	4.12832	3.91001	3.59415	protein_coding
16719627	ENSG00000189275	LINC01164	long intergenic non-protein coding RNA 1164	0.320926	4.13492	0.0376904	0.466464	4.02189	3.92702	4.41353	4.17723	lncRNA
16940233	ENSG00000181585	TMIE	transmembrane inner ear	0.323816	3.96722	0.0377119	0.466464	3.80226	3.80836	4.26069	3.99756	protein_coding
16945447	ENSG00000271270	TMCC1-AS1	TMCC1 antisense RNA 1 (head to head)	-0.469254	5.87568	0.0377126	0.466464	5.96026	6.26036	5.89069	5.39142	lncRNA
17119064	ENSG00000277512	SNORD65	small nucleolar RNA, C/D box 65	-0.277274	7.71493	0.0378402	0.467121	7.87998	7.82716	7.59435	7.55824	snoRNA
17049330	ENSG00000146834	MEPCE	methylphosphate capping enzyme	0.368895	7.53154	0.0378649	0.467121	7.158	7.53618	7.71283	7.71914	protein_coding
16861553	ENSG00000171827	ZNF570	zinc finger protein 570	-0.33762	4.921	0.037875	0.467121	5.06348	5.11614	4.90092	4.60346	protein_coding
16916092	ENSG00000203896	LIME1	Lck interacting transmembrane adaptor 1	0.289945	4.96955	0.0378879	0.467121	4.76184	4.88732	5.15106	5.078	protein_coding
17028659	ENSG00000204623	ZNRD1ASP	zinc ribbon domain containing 1 antisense, pseudogene	-0.274628	4.63775	0.0379498	0.467387	4.7901	4.76004	4.50341	4.49747	transcribed_unitary_pseudogene
16696785	ENSG00000242193	CRYZL2P	crystallin zeta like 2, pseudogene	-0.305199	4.97755	0.0380282	0.467387	5.18764	5.07266	4.91097	4.73893	transcribed_unitary_pseudogene
17094082	ENSG00000137142	IGFBPL1	insulin like growth factor binding protein like 1	0.309623	7.08029	0.038072	0.467387	6.94135	6.90959	7.34503	7.12516	protein_coding
16874339	ENSG00000126458	RRAS	RAS related	-0.390854	6.33386	0.0380803	0.467387	6.31624	6.74234	6.15922	6.11765	protein_coding
16854185	ENSG00000141446	ESCO1	establishment of sister chromatid cohesion N-acetyltransferase 1	-0.304976	7.31114	0.0380825	0.467387	7.55105	7.37621	7.21363	7.10367	protein_coding
16672111	ENSG00000132702	HAPLN2	hyaluronan and proteoglycan link protein 2	0.274028	3.81242	0.0380929	0.467387	3.67647	3.67435	3.96074	3.93813	protein_coding
17016085	ENSG00000260455	NBAT1	neuroblastoma associated transcript 1	0.298578	3.82443	0.0382329	0.46832	3.71212	3.63815	3.88925	4.05818	lncRNA
16748346	ENSG00000245648	LOC101928100	uncharacterized LOC101928100	0.361649	4.34207	0.0382482	0.46832	4.08924	4.23326	4.68988	4.35591	lncRNA
17025985	ENSG00000230960	LOC154449	uncharacterized LOC154449	0.282012	3.50514	0.0382642	0.46832	3.33391	3.39435	3.60211	3.69018	lncRNA
16659951	ENSG00000058453	CROCC	ciliary rootlet coiled-coil, rootletin	0.319171	4.97196	0.0383173	0.46832	4.68618	4.93858	5.14363	5.11947	protein_coding
17121624	ENSG00000168961	LGALS9	galectin 9	-0.429374	3.77525	0.0384653	0.46832	3.89129	4.08859	3.3255	3.79563	protein_coding
17121194	ENSG00000159433	STARD9	StAR related lipid transfer domain containing 9	-0.450656	4.8927	0.0384925	0.46832	5.38933	4.84673	4.71743	4.61732	protein_coding
16863115	ENSG00000130203	APOE	apolipoprotein E	-0.316888	4.51875	0.0385003	0.46832	4.55325	4.80113	4.35819	4.36242	protein_coding
16769159	ENSG00000111670	GNPTAB	N-acetylglucosamine-1-phosphate transferase subunits alpha and beta	0.305967	6.87207	0.0385568	0.46832	6.71248	6.72568	7.13154	6.91856	protein_coding
16757059	ENSG00000111249	CUX2	cut like homeobox 2	0.400284	4.64997	0.0385683	0.46832	4.32371	4.57595	5.03704	4.66319	protein_coding
16873071	ENSG00000105771	SMG9	SMG9 nonsense mediated mRNA decay factor	0.282758	7.54522	0.0385967	0.46832	7.34636	7.46132	7.6902	7.683	protein_coding
17005573	ENSG00000158373	HIST1H2BD	histone cluster 1 H2B family member d	-0.352029	5.57622	0.0387424	0.46832	5.60724	5.89723	5.49238	5.30803	protein_coding
16836351	ENSG00000121057	AKAP1	A-kinase anchoring protein 1	0.285257	6.22065	0.0387588	0.46832	6.05627	6.09977	6.30169	6.42485	protein_coding
16670212	ENSG00000207501	RNVU1-14	RNA, variant U1 small nuclear 14	-0.331828	6.72897	0.0388023	0.46832	7.04055	6.74921	6.57531	6.5508	snRNA
17109197	ENSG00000046647	GEMIN8	gem nuclear organelle associated protein 8	-0.33321	4.88093	0.0388136	0.46832	5.08386	5.01121	4.57077	4.85788	protein_coding
16698038	ENSG00000143858	SYT2	synaptotagmin 2	-0.4081	4.66002	0.0388181	0.46832	4.79378	4.93437	4.2324	4.67955	protein_coding
16941359	ENSG00000243224	LOC101929054	uncharacterized LOC101929054	0.282042	5.23764	0.038846	0.46832	5.07161	5.12163	5.42978	5.32754	lncRNA
17118166	ENSG00000112200	ZNF451	zinc finger protein 451	0.367345	6.8432	0.0388534	0.46832	6.84705	6.47201	7.05877	6.99497	protein_coding
17056845	ENSG00000211689	TARP	TCR gamma alternate reading frame protein	0.31536	4.44933	0.0388659	0.46832	4.17882	4.40448	4.65557	4.55845	TR_C_gene
16734299	ENSG00000205865	FAM99B	family with sequence similarity 99 member B	0.295867	5.86544	0.0388735	0.46832	5.80153	5.63348	5.98258	6.04417	lncRNA
16728425	ENSG00000226627	SHANK2-AS1	SHANK2 antisense RNA 1	0.515725	3.50942	0.0389414	0.46832	2.97309	3.53002	3.5756	3.95896	lncRNA
16823365	ENSG00000167984	NLRC3	NLR family CARD domain containing 3	0.358929	3.61163	0.0389474	0.46832	3.56439	3.29993	3.66796	3.91422	protein_coding
17020483	ENSG00000215190	LINC00680	long intergenic non-protein coding RNA 680	-0.529294	6.18076	0.0390016	0.46832	6.60657	6.28423	5.60484	6.22738	transcribed_unprocessed_pseudogene
16741405	ENSG00000186895	FGF3	fibroblast growth factor 3	0.351478	4.28202	0.0390112	0.46832	4.26719	3.94537	4.39721	4.51831	protein_coding
16919466	ENSG00000196839	ADA	adenosine deaminase	-0.297264	5.81385	0.0390232	0.46832	5.9078	6.01717	5.74018	5.59027	protein_coding
17064679	ENSG00000196584	XRCC2	X-ray repair cross complementing 2	-0.318129	7.78578	0.0390875	0.46832	8.0294	7.86029	7.53098	7.72245	protein_coding
17113696	ENSG00000233382	NKAPP1	NFKB activating protein pseudogene 1	-0.400904	4.60297	0.0390947	0.46832	5.01118	4.59566	4.30944	4.49559	transcribed_processed_pseudogene
17112005	ENSG00000198034	RPS4X	ribosomal protein S4 X-linked	-0.32255	7.46279	0.0390969	0.46832	7.48988	7.75825	7.29897	7.30406	protein_coding
16916396	ENSG00000125895	TMEM74B	transmembrane protein 74B	-0.312874	4.92883	0.0391105	0.46832	5.03642	5.13412	4.663	4.88179	protein_coding
16718696	ENSG00000165868	HSPA12A	heat shock protein family A (Hsp70) member 12A	-0.27302	5.75378	0.0391131	0.46832	5.86996	5.91062	5.62027	5.61427	protein_coding
16953944	ENSG00000172037	LAMB2	laminin subunit beta 2	0.357713	6.08974	0.0391424	0.46832	5.77643	6.04534	6.14922	6.38797	protein_coding
16884903	ENSG00000088205	DDX18	DEAD-box helicase 18	-0.279488	4.24778	0.0391559	0.46832	4.43656	4.33848	4.12134	4.09474	protein_coding
16836511	ENSG00000153982	GDPD1	glycerophosphodiester phosphodiesterase domain containing 1	-0.332428	5.90259	0.0391681	0.46832	6.10707	6.03054	5.87946	5.5933	protein_coding
16829139	ENSG00000167508	MVD	mevalonate diphosphate decarboxylase	-0.328547	6.50594	0.0391798	0.46832	6.53516	6.80527	6.29505	6.38829	protein_coding
16800229	ENSG00000166963	MAP1A	microtubule associated protein 1A	-0.281419	5.26617	0.0392106	0.468321	5.40414	5.40962	5.18253	5.0684	protein_coding
16951409	ENSG00000182568	SATB1	SATB homeobox 1	-0.288118	5.70628	0.0392484	0.468407	5.89375	5.80693	5.62292	5.50153	protein_coding
16688961	ENSG00000117155	SSX2IP	SSX family member 2 interacting protein	0.277053	5.56631	0.0393337	0.468811	5.45785	5.39772	5.73613	5.67355	protein_coding
17113582	ENSG00000018610	CXorf56	chromosome X open reading frame 56	0.291477	5.14514	0.0393436	0.468811	4.97694	5.02186	5.37021	5.21155	protein_coding
16896561	ENSG00000138061	CYP1B1	cytochrome P450 family 1 subfamily B member 1	0.337875	3.68447	0.0394751	0.470012	3.36997	3.6611	3.91006	3.79676	protein_coding
17125866	ENSG00000266745	MIR3135A	microRNA 3135a	-0.339902	5.34736	0.0395518	0.470087	5.41826	5.61636	5.05298	5.30184	miRNA
16819161	ENSG00000087258	GNAO1	G protein subunit alpha o1	-0.275468	4.5885	0.0395672	0.470087	4.68834	4.76412	4.44258	4.45894	protein_coding
17021510	ENSG00000118432	CNR1	cannabinoid receptor 1	0.308963	5.08368	0.0395991	0.470087	4.81489	5.0435	5.25283	5.22349	protein_coding
16869550	ENSG00000188032	C19orf67	chromosome 19 open reading frame 67	0.306464	4.50843	0.0396044	0.470087	4.36891	4.34148	4.77198	4.55133	protein_coding
16867541	ENSG00000141994	DUS3L	dihydrouridine synthase 3 like	0.301501	6.91062	0.0396404	0.470135	6.67258	6.84717	7.11573	7.00702	protein_coding
16663694	ENSG00000126091	ST3GAL3	ST3 beta-galactoside alpha-2,3-sialyltransferase 3	-0.317267	5.11281	0.0396927	0.470135	5.36632	5.17657	4.8677	5.04066	protein_coding
16828810	ENSG00000140950	MEAK7	MTOR associated protein, eak-7 homolog	-0.299479	5.19407	0.0397114	0.470135	5.25261	5.43502	5.00462	5.08405	protein_coding
17117613	ENSG00000088448	ANKRD10	ankyrin repeat domain 10	-0.367853	7.32166	0.0397315	0.470135	7.66633	7.34485	7.03036	7.24511	protein_coding
16920806	ENSG00000196074	SYCP2	synaptonemal complex protein 2	-0.304202	3.96623	0.039795	0.470306	4.0717	4.16497	3.71667	3.91159	protein_coding
17062163	ENSG00000077063	CTTNBP2	cortactin binding protein 2	0.300882	6.20404	0.0398074	0.470306	6.12819	5.97902	6.42455	6.28442	protein_coding
16659794	ENSG00000186510	CLCNKA	chloride voltage-gated channel Ka	-0.360151	3.62754	0.0398399	0.470326	3.73042	3.8848	3.61523	3.27969	protein_coding
16709865	ENSG00000198825	INPP5F	inositol polyphosphate-5-phosphatase F	-0.329668	6.13732	0.0399121	0.470815	6.35487	6.24944	6.1093	5.83568	protein_coding
16731575	ENSG00000110245	APOC3	apolipoprotein C3	0.304646	4.30508	0.0399586	0.470845	4.21967	4.08585	4.5439	4.37091	protein_coding
17113928	ENSG00000009694	TENM1	teneurin transmembrane protein 1	0.304507	4.00413	0.0400255	0.470845	3.74263	3.96112	4.16107	4.1517	protein_coding
17101387	ENSG00000234469	CLDN34	claudin 34	-0.272147	3.92489	0.0400668	0.470845	4.04356	4.07837	3.76867	3.80897	protein_coding
16969558	ENSG00000164023	SGMS2	sphingomyelin synthase 2	0.341628	5.80745	0.0400672	0.470845	5.76671	5.50655	6.07606	5.88046	protein_coding
17043320	ENSG00000122543	OCM	oncomodulin	0.280307	3.5028	0.0400686	0.470845	3.41452	3.31076	3.67021	3.61569	protein_coding
16792710	ENSG00000264712	MIR4504	microRNA 4504	-0.664701	3.74347	0.0401333	0.470886	4.45935	3.69229	3.13519	3.68705	miRNA
17007795	ENSG00000023892	DEF6	DEF6 guanine nucleotide exchange factor	0.396709	4.24573	0.0401337	0.470886	4.01997	4.07479	4.21959	4.66859	protein_coding
17122360	ENSG00000237412	PRSS56	serine protease 56	0.280501	4.70295	0.0401704	0.470955	4.59414	4.53125	4.89395	4.79244	protein_coding
16827655	ENSG00000157315	TMED6	transmembrane p24 trafficking protein 6	0.352748	3.62166	0.0402604	0.471588	3.31178	3.57878	3.91432	3.68174	protein_coding
17124096	ENSG00000183666	GUSBP1	GUSB pseudogene 1	-0.641592	7.36067	0.0402861	0.471588	8.0477	7.31523	6.77276	7.30699	transcribed_unprocessed_pseudogene
16855065	ENSG00000134049	IER3IP1	immediate early response 3 interacting protein 1	0.300756	7.46777	0.0404133	0.472391	7.3123	7.32249	7.72227	7.51402	protein_coding
16917949	ENSG00000101441	CST4	cystatin S	0.323076	4.9112	0.0404165	0.472391	4.65848	4.84084	4.9678	5.17767	protein_coding
16849268	ENSG00000161544	CYGB	cytoglobin	0.325041	4.75241	0.040539	0.472975	4.57864	4.60115	4.77324	5.05663	protein_coding
16914042	ENSG00000101076	HNF4A	hepatocyte nuclear factor 4 alpha	0.274955	4.27383	0.0405596	0.472975	4.11892	4.15378	4.45172	4.37089	protein_coding
16935505	ENSG00000234965	SHISA8	shisa family member 8	-0.330526	4.93634	0.040574	0.472975	4.95362	5.24958	4.7482	4.79395	protein_coding
17103946	ENSG00000184194	GPR173	G protein-coupled receptor 173	0.273407	5.26553	0.0405902	0.472975	5.09614	5.16152	5.42149	5.38299	protein_coding
16987992	ENSG00000238363	SNORA13	small nucleolar RNA, H/ACA box 13	-0.360767	5.69478	0.0406625	0.473153	5.97245	5.77789	5.67493	5.35387	snoRNA
16955994	ENSG00000163377	TAFA4	TAFA chemokine like family member 4	0.373504	4.222	0.0406674	0.473153	3.85286	4.21765	4.32118	4.49633	protein_coding
16955172	ENSG00000243715	CACNA2D3-AS1	CACNA2D3 antisense RNA 1	0.364145	3.89863	0.0407671	0.47375	3.71685	3.71628	3.88878	4.27264	lncRNA
16843393	ENSG00000164729	SLC35G3	solute carrier family 35 member G3	0.283407	3.90719	0.0407807	0.47375	3.76574	3.76523	3.97853	4.11926	protein_coding
16967788	ENSG00000109272	PF4V1	platelet factor 4 variant 1	0.279842	3.6316	0.0408537	0.474237	3.52245	3.46091	3.71837	3.82467	protein_coding
16676071	ENSG00000163444	TMEM183A	transmembrane protein 183A	0.33347	4.7431	0.0408969	0.474357	4.45016	4.70258	4.99911	4.82056	protein_coding
16815425	ENSG00000162086	ZNF75A	zinc finger protein 75a	0.290117	6.63074	0.040926	0.474357	6.46491	6.50647	6.85926	6.69234	protein_coding
17118722	ENSG00000234741	SNORD80	small nucleolar RNA, C/D box 80	-0.354044	8.19238	0.0410132	0.475008	8.54573	8.19309	7.97573	8.05499	lncRNA
17112623	ENSG00000102362	SYTL4	synaptotagmin like 4	0.296487	6.62909	0.0411357	0.476066	6.5702	6.3915	6.8203	6.73437	protein_coding
16922724	ENSG00000157540	DYRK1A	dual specificity tyrosine phosphorylation regulated kinase 1A	0.270526	7.80779	0.0411909	0.476344	7.70143	7.64363	7.94484	7.94127	protein_coding
16663743	ENSG00000117408	IPO13	importin 13	0.384229	6.11261	0.0413561	0.477577	5.7145	6.12648	6.37008	6.23936	protein_coding
16774405	ENSG00000120675	DNAJC15	DnaJ heat shock protein family (Hsp40) member C15	-0.276126	5.6155	0.041381	0.477577	5.74119	5.76594	5.5292	5.42568	protein_coding
16738512	ENSG00000149150	SLC43A1	solute carrier family 43 member 1	-0.283702	7.46616	0.041404	0.477577	7.65531	7.56072	7.26758	7.38104	protein_coding
16690019	ENSG00000117598	PLPPR5	phospholipid phosphatase related 5	-0.485589	3.63041	0.04145	0.477577	3.99166	3.75475	3.68266	3.09257	protein_coding
16699975	ENSG00000243709	LEFTY1	left-right determination factor 1	0.39779	4.0142	0.0415295	0.477577	3.7284	3.9022	3.99887	4.42732	protein_coding
17096402	ENSG00000136932	TRMO	tRNA methyltransferase O	0.330427	4.39734	0.0415354	0.477577	4.10877	4.35548	4.65203	4.47308	protein_coding
17071208	ENSG00000104341	LAPTM4B	lysosomal protein transmembrane 4 beta	-0.291173	9.31495	0.0415728	0.477577	9.48938	9.43168	9.25526	9.08346	protein_coding
17024753	ENSG00000155906	RMND1	required for meiotic nuclear division 1 homolog	0.26985	7.4563	0.0415761	0.477577	7.29472	7.34802	7.60254	7.57991	protein_coding
17075757	ENSG00000265075	MIR3622B	microRNA 3622b	0.320317	5.5488	0.0415787	0.477577	5.42164	5.35565	5.84355	5.57437	miRNA
16858169	ENSG00000065989	PDE4A	phosphodiesterase 4A	0.334744	5.35339	0.0416687	0.478252	5.0958	5.27625	5.65104	5.39049	protein_coding
16903140	ENSG00000121966	CXCR4	C-X-C motif chemokine receptor 4	0.273559	4.26006	0.0418278	0.478419	4.07746	4.16909	4.40835	4.38533	protein_coding
16897328	ENSG00000234690	EPCAM-DT	EPCAM divergent transcript	0.319559	3.94512	0.0418543	0.478419	3.71638	3.85429	4.22479	3.985	lncRNA
16958972	ENSG00000207088	SNORA7B	small nucleolar RNA, H/ACA box 7B	-0.27707	7.12329	0.0418722	0.478419	7.30399	7.21966	7.0257	6.94381	snoRNA
17102523	ENSG00000147036	LANCL3	LanC like 3	0.302086	4.56732	0.0419194	0.478419	4.50169	4.33087	4.64653	4.79021	protein_coding
16761393	ENSG00000111196	MAGOHB	mago homolog B, exon junction complex subunit	-0.333046	5.28497	0.0419493	0.478419	5.59684	5.30615	5.17791	5.05899	protein_coding
17009236	ENSG00000178233	TMEM151B	transmembrane protein 151B	0.270506	3.44541	0.0419607	0.478419	3.30367	3.31664	3.61587	3.54545	protein_coding
17091973	ENSG00000183784	DOCK8-AS1	DOCK8 antisense RNA 1	0.295752	3.47075	0.0419848	0.478419	3.30621	3.33954	3.51924	3.71802	protein_coding
16671514	ENSG00000264349	MIR4258	microRNA 4258	-0.644952	3.82936	0.0420399	0.478419	4.48859	3.81509	3.18981	3.82397	miRNA
17105183	ENSG00000126733	DACH2	dachshund family transcription factor 2	-0.350738	3.96664	0.0420595	0.478419	4.27438	4.00963	3.66987	3.91268	protein_coding
16743342	ENSG00000166012	TAF1D	TATA-box binding protein associated factor, RNA polymerase I subunit D	-0.376112	8.403	0.0420643	0.478419	8.78094	8.40116	8.30241	8.12747	protein_coding
16778731	ENSG00000199477	SNORA31	small nucleolar RNA, H/ACA box 31	-0.624429	4.89849	0.0420929	0.478419	5.40258	5.01883	4.18486	4.98769	snoRNA
17087057	ENSG00000148120	AOPEP	aminopeptidase O (putative)	-0.309793	4.47867	0.0421281	0.478419	4.75014	4.51699	4.27967	4.36788	protein_coding
16681827	ENSG00000162496	DHRS3	dehydrogenase/reductase 3	0.307889	6.42035	0.042144	0.478419	6.29064	6.24216	6.455	6.69358	protein_coding
16766719	ENSG00000037897	METTL1	methyltransferase like 1	0.316326	6.02078	0.0421443	0.478419	5.7791	5.94612	6.28436	6.07351	protein_coding
16875799	ENSG00000179943	FIZ1	FLT3 interacting zinc finger 1	0.279767	4.76925	0.0421527	0.478419	4.56698	4.69175	4.93497	4.88329	protein_coding
17002396	ENSG00000221886	ZBED8	zinc finger BED-type containing 8	-0.436636	4.6396	0.0422619	0.478935	5.1309	4.58493	4.42433	4.41823	protein_coding
16788530	ENSG00000208001	MIR431	microRNA 431	0.330604	3.82973	0.0422642	0.478935	3.51593	3.81292	3.95167	4.03839	miRNA
17024198	ENSG00000135540	NHSL1	NHS like 1	-0.308008	6.59717	0.0422922	0.478935	6.87334	6.62901	6.45029	6.43605	protein_coding
16870193	ENSG00000130300	PLVAP	plasmalemma vesicle associated protein	0.358428	3.52042	0.0423344	0.479058	3.41425	3.26816	3.87454	3.52473	protein_coding
16938034	ENSG00000177463	NR2C2	nuclear receptor subfamily 2 group C member 2	0.26576	7.53171	0.0425133	0.479906	7.39937	7.39829	7.66851	7.66067	protein_coding
16969729	ENSG00000138798	EGF	epidermal growth factor	-0.275075	3.72266	0.0425258	0.479906	3.91155	3.80885	3.5621	3.60815	protein_coding
16722779	ENSG00000265210	MIR4486	microRNA 4486	-0.280532	4.09889	0.0425343	0.479906	4.16852	4.3098	3.96725	3.95	miRNA
16760714	ENSG00000139178	C1RL	complement C1r subcomponent like	-0.314139	4.95174	0.0425348	0.479906	5.02647	5.19115	4.69095	4.8984	protein_coding
16752185	ENSG00000170439	METTL7B	methyltransferase like 7B	-0.328927	6.01971	0.0425744	0.479998	6.04289	6.32546	5.79568	5.91482	protein_coding
16818034	ENSG00000103549	RNF40	ring finger protein 40	0.275972	7.18705	0.0427864	0.482032	7.08508	7.01305	7.37337	7.27671	protein_coding
16890025	ENSG00000263468	MIR3130-2	microRNA 3130-2	-0.428939	4.89474	0.0428403	0.482285	4.84534	5.37309	4.64026	4.72029	miRNA
16789785	ENSG00000226777	FAM30A	family with sequence similarity 30 member A	0.291715	4.3714	0.0429535	0.482973	4.30484	4.14624	4.57252	4.462	lncRNA
16764090	ENSG00000134285	FKBP11	FKBP prolyl isomerase 11	-0.287203	6.56814	0.0429646	0.482973	6.62398	6.79949	6.4214	6.42767	protein_coding
16759350	ENSG00000177169	ULK1	unc-51 like autophagy activating kinase 1	0.298096	5.64795	0.0430254	0.483301	5.39113	5.60667	5.78516	5.80883	protein_coding
17046066	ENSG00000226122	DDC-AS1	DDC antisense RNA 1	-0.301175	4.82618	0.043081	0.48356	4.8651	5.08843	4.65356	4.69763	lncRNA
16819689	ENSG00000103034	NDRG4	NDRG family member 4	-0.30973	4.62216	0.043133	0.48356	4.64995	4.90411	4.47866	4.45594	protein_coding
17053131	ENSG00000133619	KRBA1	KRAB-A domain containing 1	0.264838	4.4193	0.0431433	0.48356	4.28014	4.29362	4.55569	4.54774	protein_coding
16780985	ENSG00000224821	COL4A2-AS2	COL4A2 antisense 2	0.269104	3.64521	0.043192	0.48375	3.47831	3.543	3.75795	3.80158	lncRNA
17117823	ENSG00000119559	C19orf25	chromosome 19 open reading frame 25	0.309317	4.60105	0.0433271	0.484909	4.51885	4.37394	4.65076	4.86066	protein_coding
16942511	ENSG00000163376	KBTBD8	kelch repeat and BTB domain containing 8	-0.278296	5.71122	0.0433922	0.485282	5.79929	5.90145	5.61901	5.52514	protein_coding
16832319	ENSG00000109046	WSB1	WD repeat and SOCS box containing 1	-0.323627	8.75651	0.0434376	0.485434	9.06329	8.77335	8.62711	8.56228	protein_coding
16847686	ENSG00000136488	CSH1	chorionic somatomammotropin hormone 1	0.293047	4.04611	0.0435437	0.485831	3.95339	3.84578	4.10697	4.27829	protein_coding
16931788	ENSG00000008735	MAPK8IP2	mitogen-activated protein kinase 8 interacting protein 2	0.351199	5.35251	0.0435678	0.485831	5.02199	5.33183	5.4284	5.62781	protein_coding
17113031	ENSG00000123570	RAB9B	RAB9B, member RAS oncogene family	0.292929	4.77151	0.0435693	0.485831	4.57413	4.67596	5.00524	4.83072	protein_coding
16673899	ENSG00000094975	SUCO	SUN domain containing ossification factor	0.340609	6.68738	0.0436243	0.485831	6.63296	6.40119	6.9839	6.73146	protein_coding
16882578	ENSG00000125551	PLGLB2	plasminogen like B2	-0.394558	4.59369	0.0436449	0.485831	5.02145	4.56049	4.35948	4.43335	protein_coding
17073276	ENSG00000177335	C8orf31	chromosome 8 open reading frame 31	0.281013	4.73767	0.043677	0.485831	4.62037	4.57395	4.80462	4.95173	lncRNA
16903794	ENSG00000115145	STAM2	signal transducing adaptor molecule 2	0.280032	6.64851	0.0437211	0.485831	6.57383	6.44315	6.82538	6.75167	protein_coding
17099816	ENSG00000148411	NACC2	NACC family member 2	0.26622	5.99917	0.0437274	0.485831	5.87621	5.85592	6.15963	6.10494	protein_coding
17048724	ENSG00000180535	BHLHA15	basic helix-loop-helix family member a15	0.291427	4.9334	0.0438182	0.48636	4.88212	4.69324	5.1091	5.04911	protein_coding
16756822	ENSG00000139438	FAM222A	family with sequence similarity 222 member A	0.27308	4.98005	0.0438544	0.48636	4.80949	4.87753	5.07063	5.16255	protein_coding
17079362	ENSG00000156467	UQCRB	ubiquinol-cytochrome c reductase binding protein	-0.310121	4.71235	0.0438704	0.48636	4.95537	4.77946	4.6535	4.46109	protein_coding
16802945	ENSG00000167178	ISLR2	immunoglobulin superfamily containing leucine rich repeat 2	0.295332	3.5463	0.0439623	0.487026	3.29541	3.50185	3.72076	3.66717	protein_coding
16896905	ENSG00000171126	KCNG3	potassium voltage-gated channel modifier subfamily G member 3	0.295139	6.56576	0.0440536	0.487684	6.49226	6.34413	6.63668	6.78999	protein_coding
16973427	ENSG00000145214	DGKQ	diacylglycerol kinase theta	0.42278	5.05551	0.0441074	0.487746	4.69866	4.98959	5.48731	5.0465	protein_coding
16975419	ENSG00000163697	APBB2	amyloid beta precursor protein binding family B member 2	-0.302611	6.42235	0.0441231	0.487746	6.55976	6.58755	6.15247	6.38962	protein_coding
16819217	ENSG00000169715	MT1E	metallothionein 1E	0.433629	5.1739	0.044204	0.487746	4.81424	5.09993	5.62607	5.15536	protein_coding
16760148	ENSG00000118972	FGF23	fibroblast growth factor 23	-0.307881	3.91823	0.0442562	0.487746	4.11906	4.02529	3.64511	3.88347	protein_coding
16860062	ENSG00000250067	YJEFN3	YjeF N-terminal domain containing 3	0.265281	5.44324	0.0442841	0.487746	5.32651	5.29468	5.60019	5.55157	protein_coding
16821863	ENSG00000182376	LOC339059	uncharacterized LOC339059	0.278436	4.0824	0.0442867	0.487746	3.86974	4.01662	4.22558	4.21765	lncRNA
16928391	ENSG00000100053	CRYBB3	crystallin beta B3	0.284923	4.97606	0.0442879	0.487746	4.88203	4.78518	5.04506	5.19199	protein_coding
17125688	ENSG00000235703	LINC00894	long intergenic non-protein coding RNA 894	-0.438871	4.59166	0.0443144	0.487746	5.08007	4.54212	4.29141	4.45304	lncRNA
16973331	ENSG00000169026	SLC49A3	solute carrier family 49 member 3	0.36771	4.76496	0.0444182	0.488161	4.45142	4.71078	5.10862	4.78901	protein_coding
16682829	ENSG00000162545	CAMK2N1	calcium/calmodulin dependent protein kinase II inhibitor 1	0.398934	6.01963	0.0444339	0.488161	5.58131	6.05902	6.24404	6.19416	protein_coding
16880488	ENSG00000173209	AHSA2P	activator of HSP90 ATPase homolog 2, pseudogene	-0.32017	6.19196	0.0444479	0.488161	6.47852	6.22558	6.10594	5.95782	transcribed_unitary_pseudogene
16755103	ENSG00000173598	NUDT4	nudix hydrolase 4	-0.341103	4.90557	0.0445379	0.488798	5.08856	5.06368	4.90897	4.56107	protein_coding
16949062	ENSG00000182580	EPHB3	EPH receptor B3	0.318419	5.45757	0.0447168	0.490235	5.23455	5.36217	5.74681	5.48675	protein_coding
16732960	ENSG00000149548	CCDC15	coiled-coil domain containing 15	-0.323636	5.13239	0.044733	0.490235	5.43456	5.15385	5.02923	4.9119	protein_coding
16939815	ENSG00000011198	ABHD5	abhydrolase domain containing 5	0.274849	5.70056	0.0448455	0.491116	5.49735	5.62892	5.85015	5.82582	protein_coding
16998059	ENSG00000113369	ARRDC3	arrestin domain containing 3	-0.334083	8.29695	0.0450267	0.492346	8.54572	8.38226	8.27526	7.98455	protein_coding
17073290	ENSG00000277494	GPIHBP1	glycosylphosphatidylinositol anchored high density lipoprotein binding protein 1	0.299986	5.09756	0.0450371	0.492346	4.90565	4.98948	5.13738	5.35772	protein_coding
17011832	ENSG00000277443	MARCKS	myristoylated alanine rich protein kinase C substrate	-0.326733	7.99935	0.0450782	0.492346	8.02955	8.29588	7.75236	7.9196	protein_coding
16932475	ENSG00000128185	DGCR6L	DiGeorge syndrome critical region gene 6 like	0.271197	5.32859	0.0450957	0.492346	5.24553	5.14046	5.44012	5.48827	protein_coding
16782060	ENSG00000136758	YME1L1	YME1 like 1 ATPase	-0.315963	3.51552	0.0451189	0.492346	3.70509	3.64193	3.49646	3.21862	protein_coding
17078254	ENSG00000164764	SBSPON	somatomedin B and thrombospondin type 1 domain containing	0.274907	3.87921	0.0451602	0.492446	3.79619	3.68733	3.97519	4.05814	protein_coding
17121730	ENSG00000233327	USP32P2	ubiquitin specific peptidase 32 pseudogene 2	-0.354417	5.33955	0.0453023	0.493643	5.66276	5.37077	5.03673	5.28797	transcribed_unprocessed_pseudogene
16838427	ENSG00000167280	ENGASE	endo-beta-N-acetylglucosaminidase	-0.291226	5.71814	0.0453358	0.493644	5.90425	5.82326	5.47703	5.66802	protein_coding
16663931	ENSG00000198520	ARMH1	armadillo like helical domain containing 1	0.281483	3.90726	0.045367	0.493644	3.68585	3.84719	4.07376	4.02224	protein_coding
16829271	ENSG00000129993	CBFA2T3	CBFA2/RUNX1 translocation partner 3	-0.261176	4.61503	0.0454018	0.493672	4.7386	4.75263	4.48043	4.48845	protein_coding
16978728	ENSG00000145348	TBCK	TBC1 domain containing kinase	-0.352231	5.97223	0.0455369	0.494746	6.31042	5.98628	5.89641	5.69583	protein_coding
17124552	ENSG00000273024	INTS4P2	integrator complex subunit 4 pseudogene 2	-0.443303	4.03398	0.0456101	0.494746	4.52741	3.98385	3.90988	3.71478	transcribed_unprocessed_pseudogene
16770934	ENSG00000176834	VSIG10	V-set and immunoglobulin domain containing 10	0.303459	5.28537	0.0456553	0.494746	5.1212	5.14607	5.31245	5.56174	protein_coding
17005342	ENSG00000146049	KAAG1	kidney associated antigen 1	0.356688	3.45991	0.045693	0.494746	3.10376	3.45937	3.7214	3.5551	protein_coding
16981542	ENSG00000164107	HAND2	heart and neural crest derivatives expressed 2	0.272599	3.9445	0.0457265	0.494746	3.85554	3.76087	4.12505	4.03655	protein_coding
16833082	ENSG00000126858	RHOT1	ras homolog family member T1	-0.368626	7.73194	0.0457464	0.494746	7.97323	7.85928	7.75001	7.34524	protein_coding
16827662	ENSG00000132604	TERF2	telomeric repeat binding factor 2	0.265148	7.26733	0.045752	0.494746	7.11231	7.1572	7.43317	7.36663	protein_coding
16787929	ENSG00000235706	DICER1-AS1	DICER1 antisense RNA 1	-0.323798	4.98484	0.0457595	0.494746	5.18757	5.10591	4.97257	4.67332	lncRNA
17046526	ENSG00000207168	SNORA15	small nucleolar RNA, H/ACA box 15	-0.334399	5.53704	0.0458578	0.494994	5.87354	5.53495	5.37341	5.36627	snoRNA
17046588	ENSG00000207168	SNORA15	small nucleolar RNA, H/ACA box 15	-0.334399	5.53704	0.0458578	0.494994	5.87354	5.53495	5.37341	5.36627	snoRNA
16729290	ENSG00000182704	TSKU	tsukushi, small leucine rich proteoglycan	0.395732	6.39242	0.0459909	0.494994	6.01445	6.37465	6.4305	6.75006	protein_coding
16744461	ENSG00000149295	DRD2	dopamine receptor D2	-0.269059	3.45345	0.0460127	0.494994	3.63043	3.54553	3.28268	3.35516	protein_coding
16815652	ENSG00000033011	ALG1	ALG1 chitobiosyldiphosphodolichol beta-mannosyltransferase	0.344281	7.30569	0.0460349	0.494994	7.02301	7.2441	7.33299	7.62268	protein_coding
17125902	ENSG00000275496	LOC102724701	uncharacterized LOC102724701	-0.35876	8.18212	0.0461094	0.494994	8.5603	8.1627	7.98303	8.02245	lncRNA
16999259	ENSG00000168944	CEP120	centrosomal protein 120	-0.269286	6.18334	0.0461295	0.494994	6.37273	6.26324	6.06498	6.03241	protein_coding
16841842	ENSG00000230709	LOC284191	uncharacterized LOC284191	0.269248	5.68031	0.0461601	0.494994	5.49153	5.59985	5.83317	5.79671	lncRNA
16906440	ENSG00000128694	OSGEPL1	O-sialoglycoprotein endopeptidase like 1	-0.26743	5.23846	0.0461727	0.494994	5.39192	5.35243	5.15214	5.05735	protein_coding
16972480	ENSG00000164118	CEP44	centrosomal protein 44	-0.364853	6.18644	0.046193	0.494994	6.57592	6.16181	6.00517	6.00285	protein_coding
16664456	ENSG00000186790	FOXE3	forkhead box E3	0.29621	3.57188	0.046212	0.494994	3.53549	3.31206	3.69218	3.74779	protein_coding
16754783	ENSG00000127720	METTL25	methyltransferase like 25	0.342577	4.85398	0.0462487	0.494994	4.8624	4.50298	5.04368	5.00685	protein_coding
17042728	ENSG00000229380	LOC101927000	uncharacterized LOC101927000	0.270159	3.63256	0.0462725	0.494994	3.47742	3.51754	3.71064	3.82464	lncRNA
16970188	ENSG00000245958	LOC645513	septin 7 pseudogene	-0.545294	4.3616	0.0463037	0.494994	4.98725	4.28124	4.24948	3.92842	transcribed_unprocessed_pseudogene
17100036	ENSG00000148400	NOTCH1	notch receptor 1	0.350494	6.57936	0.0463223	0.494994	6.24434	6.56388	6.65086	6.85835	protein_coding
17018408	ENSG00000124664	SPDEF	SAM pointed domain containing ETS transcription factor	0.26436	4.42506	0.0463886	0.494994	4.33396	4.25179	4.55674	4.55773	protein_coding
16931918	ENSG00000215568	GAB4	GRB2 associated binding protein family member 4	0.283044	3.83083	0.0464074	0.494994	3.62676	3.75185	3.9054	4.0393	protein_coding
16808300	ENSG00000168781	PPIP5K1	diphosphoinositol pentakisphosphate kinase 1	-0.445919	4.22843	0.0464789	0.494994	4.51123	4.39155	3.71797	4.29298	protein_coding
16751269	ENSG00000050438	SLC4A8	solute carrier family 4 member 8	0.336149	3.51919	0.0464974	0.494994	3.51119	3.19104	3.75344	3.62108	protein_coding
16671540	ENSG00000163352	LENEP	lens epithelial protein	0.303885	3.57152	0.0465494	0.494994	3.29162	3.54755	3.71202	3.73491	protein_coding
16857021	ENSG00000105289	TJP3	tight junction protein 3	0.261561	4.58783	0.0465878	0.494994	4.48464	4.42946	4.71025	4.72697	protein_coding
16951357	ENSG00000131374	TBC1D5	TBC1 domain family member 5	-0.344559	6.02665	0.0465959	0.494994	6.30496	6.09289	6.00471	5.70403	protein_coding
16775883	ENSG00000139793	MBNL2	muscleblind like splicing regulator 2	-0.275133	6.76143	0.0466431	0.494994	6.94563	6.85238	6.68277	6.56497	protein_coding
16838017	ENSG00000182687	GALR2	galanin receptor 2	0.281635	4.82244	0.0466522	0.494994	4.7148	4.64845	5.04647	4.88004	protein_coding
16699129	ENSG00000198468	FLVCR1-DT	FLVCR1 divergent transcript	-0.42419	3.71357	0.0466962	0.494994	3.92242	3.92891	3.22918	3.77377	lncRNA
16862826	ENSG00000234465	PINLYP	phospholipase A2 inhibitor and LY6/PLAUR domain containing	0.262117	3.88661	0.0467058	0.494994	3.75556	3.75556	4.05062	3.98472	protein_coding
17126262	ENSG00000245532	NEAT1	nuclear paraspeckle assembly transcript 1	-0.74238	9.49259	0.0467163	0.494994	10.4007	9.32687	8.94867	9.29414	lncRNA
17119650	ENSG00000264425	MIR4653	microRNA 4653	0.284954	3.85406	0.0467163	0.494994	3.80547	3.61769	4.01858	3.97449	miRNA
16830837	ENSG00000252835	SCARNA21	small Cajal body-specific RNA 21	0.459631	5.93009	0.0467214	0.494994	5.4201	5.98044	6.2875	6.0323	scaRNA
16962407	ENSG00000058866	DGKG	diacylglycerol kinase gamma	0.286434	3.59006	0.0467811	0.495284	3.48968	3.404	3.82307	3.64348	protein_coding
16869391	ENSG00000104903	LYL1	LYL1 basic helix-loop-helix family member	0.292703	5.43005	0.0468847	0.495865	5.17254	5.39485	5.57704	5.57575	protein_coding
16842701	ENSG00000167524	RSKR	ribosomal protein S6 kinase related	-0.259659	5.94186	0.0469255	0.495865	6.06581	6.07758	5.83003	5.79404	protein_coding
16691204	ENSG00000116752	BCAS2	BCAS2 pre-mRNA processing factor	0.302217	7.91408	0.0469333	0.495865	7.88473	7.64122	8.10115	8.02924	protein_coding
16844356	ENSG00000131746	TNS4	tensin 4	0.295126	4.0249	0.0469949	0.496116	3.88752	3.86716	4.0573	4.28764	protein_coding
16849646	ENSG00000262585	LINC01979	long intergenic non-protein coding RNA 1979	0.289367	4.33246	0.047022	0.496116	4.10662	4.26892	4.40945	4.54483	lncRNA
16855056	ENSG00000167220	HDHD2	haloacid dehalogenase like hydrolase domain containing 2	-0.276696	7.492	0.0470603	0.496178	7.67558	7.58512	7.42008	7.28722	protein_coding
17060026	ENSG00000127922	SEM1	SEM1 26S proteasome complex subunit	-0.264448	5.01694	0.0471198	0.496228	5.14552	5.15281	4.93059	4.83884	protein_coding
16994597	ENSG00000154153	RETREG1	reticulophagy regulator 1	0.31141	5.93633	0.0471322	0.496228	5.81664	5.74462	6.22874	5.95534	protein_coding
17084821	ENSG00000196196	HRCT1	histidine rich carboxyl terminus 1	0.374682	4.31621	0.0471624	0.496228	4.01273	4.24502	4.69116	4.31595	protein_coding
16689546	ENSG00000069702	TGFBR3	transforming growth factor beta receptor 3	-0.271366	5.08997	0.0473818	0.497542	5.23081	5.22051	4.88581	5.02277	protein_coding
16739432	ENSG00000185085	INTS5	integrator complex subunit 5	0.316745	6.21154	0.0474156	0.497542	5.95912	6.14722	6.25341	6.48642	protein_coding
17056105	ENSG00000105996	HOXA2	homeobox A2	-0.309218	4.36152	0.0474308	0.497542	4.53995	4.49232	4.07002	4.34381	protein_coding
16853340	ENSG00000261126	RBFADN	RBFA downstream neighbor	-0.275797	3.80585	0.0474342	0.497542	3.98289	3.90461	3.59852	3.73738	lncRNA
17120044	ENSG00000215908	CROCCP2	CROCC pseudogene 2	-0.262021	5.52744	0.04745	0.497542	5.66078	5.65612	5.43445	5.35841	transcribed_unprocessed_pseudogene
16698756	ENSG00000182795	C1orf116	chromosome 1 open reading frame 116	0.261237	3.56684	0.0475481	0.498012	3.42777	3.44467	3.6634	3.73151	protein_coding
16962333	ENSG00000073792	IGF2BP2	insulin like growth factor 2 mRNA binding protein 2	-0.290817	7.74747	0.0475886	0.498012	7.9857	7.80005	7.66103	7.54308	protein_coding
16854673	ENSG00000186814	ZSCAN30	zinc finger and SCAN domain containing 30	-0.301314	4.91604	0.0475926	0.498012	5.18824	4.94516	4.8035	4.72726	protein_coding
16763390	ENSG00000151239	TWF1	twinfilin actin binding protein 1	0.272554	7.87462	0.0477005	0.498789	7.76161	7.71507	8.08008	7.94171	protein_coding
17052776	ENSG00000106144	CASP2	caspase 2	0.257923	8.23098	0.0477321	0.498789	8.10727	8.09676	8.34739	8.37248	protein_coding
16863783	ENSG00000105447	GRWD1	glutamate rich WD repeat containing 1	0.374219	8.20539	0.0477775	0.498922	7.82185	8.21471	8.28984	8.49516	protein_coding
16701119	ENSG00000180287	PLD5	phospholipase D family member 5	0.314141	5.95434	0.0478746	0.499596	5.81059	5.78393	6.25805	5.96476	protein_coding
16829801	ENSG00000183018	SPNS2	sphingolipid transporter 2	0.389785	4.8169	0.0479676	0.499988	4.63966	4.60435	5.25044	4.77314	protein_coding
17114334	ENSG00000208005	MIR503	microRNA 503	0.340264	4.93935	0.0479777	0.499988	4.90218	4.63626	5.23392	4.98504	miRNA
17111126	ENSG00000268350	FAM156A	family with sequence similarity 156 member A	0.297373	3.97568	0.0480666	0.500402	3.72669	3.9273	4.0542	4.19453	protein_coding
16846246	ENSG00000182742	HOXB4	homeobox B4	-0.260555	4.89919	0.0480839	0.500402	5.06312	4.99582	4.78099	4.75683	protein_coding
16895498	ENSG00000173567	ADGRF3	adhesion G protein-coupled receptor F3	0.275213	3.82435	0.0481336	0.500402	3.62718	3.74632	4.01676	3.90716	protein_coding
17112191	ENSG00000207820	MIR545	microRNA 545	-0.348859	4.14591	0.0481505	0.500402	4.3518	4.28889	3.78099	4.16198	miRNA
16779283	ENSG00000102796	DHRS12	dehydrogenase/reductase 12	-0.285499	3.70238	0.0481858	0.500402	3.85236	3.83789	3.66154	3.45771	protein_coding
17098533	ENSG00000283874	MIR3911	microRNA 3911	-0.437952	4.03485	0.0482727	0.500402	4.54419	3.96347	3.81588	3.81588	miRNA
17043529	ENSG00000106392	C1GALT1	core 1 synthase, glycoprotein-N-acetylgalactosamine 3-beta-galactosyltransferase 1	-0.276649	6.42563	0.0482765	0.500402	6.6469	6.481	6.3042	6.2704	protein_coding
16948989	ENSG00000163882	POLR2H	RNA polymerase II subunit H	-0.256901	6.91538	0.0483521	0.500402	7.03791	7.04976	6.79779	6.77608	protein_coding
17125576	ENSG00000235703	LINC00894	long intergenic non-protein coding RNA 894	-0.298526	5.60214	0.0484234	0.500402	5.87264	5.63017	5.48438	5.42138	lncRNA
16768675	ENSG00000180263	FGD6	FYVE, RhoGEF and PH domain containing 6	-0.298158	5.11742	0.0484552	0.500402	5.14219	5.39082	4.97881	4.95788	protein_coding
16706734	ENSG00000148600	CDHR1	cadherin related family member 1	0.263538	6.33441	0.0485239	0.500402	6.1676	6.23769	6.50267	6.42969	protein_coding
16881098	ENSG00000087338	GMCL1	germ cell-less 1, spermatogenesis associated	-0.473122	4.67545	0.0485441	0.500402	5.23793	4.5861	4.43664	4.44114	protein_coding
16741925	ENSG00000175582	RAB6A	RAB6A, member RAS oncogene family	0.27578	8.08083	0.0485655	0.500402	7.90957	7.97631	8.29555	8.1419	protein_coding
16788382	ENSG00000199082	MIR342	microRNA 342	0.264066	4.43853	0.048681	0.500402	4.25343	4.35957	4.56673	4.5744	miRNA
16858386	ENSG00000130164	LDLR	low density lipoprotein receptor	-0.274882	8.57884	0.0487102	0.500402	8.63563	8.79694	8.42517	8.45763	protein_coding
16738007	ENSG00000066336	SPI1	Spi-1 proto-oncogene	0.276994	4.37291	0.048717	0.500402	4.26356	4.20528	4.59331	4.42952	protein_coding
17076275	ENSG00000104221	BRF2	BRF2 RNA polymerase III transcription initiation factor subunit	0.321411	5.54754	0.0487571	0.500402	5.22826	5.5454	5.69021	5.72627	protein_coding
16817489	ENSG00000177455	CD19	CD19 molecule	0.30038	3.89495	0.0487801	0.500402	3.61753	3.87199	4.06743	4.02285	protein_coding
16882277	ENSG00000118640	VAMP8	vesicle associated membrane protein 8	0.280236	4.19786	0.0487903	0.500402	3.96388	4.15161	4.33561	4.34034	protein_coding
16703062	ENSG00000231920	NEBL-AS1	NEBL antisense RNA 1	-0.263564	3.45244	0.0488562	0.500402	3.54258	3.62586	3.28882	3.35249	lncRNA
16884099	ENSG00000169756	LIMS1	LIM zinc finger domain containing 1	-0.25715	5.35105	0.048861	0.500402	5.50156	5.45769	5.21818	5.22678	protein_coding
16740997	ENSG00000213402	PTPRCAP	protein tyrosine phosphatase receptor type C associated protein	0.293724	4.70449	0.0489028	0.500402	4.44506	4.67019	4.81349	4.88921	protein_coding
17099076	ENSG00000148344	PTGES	prostaglandin E synthase	-0.390285	4.56381	0.0489165	0.500402	4.89145	4.62645	4.16596	4.57137	protein_coding
16676067	ENSG00000234996	LOC148709	actin gamma 1 pseudogene	-0.357385	3.86946	0.0489661	0.500402	3.8453	4.25099	3.7218	3.65973	transcribed_processed_pseudogene
16944251	ENSG00000172020	GAP43	growth associated protein 43	-0.384319	3.87599	0.0489728	0.500402	3.8813	4.25501	3.54003	3.82764	protein_coding
16668047	ENSG00000116266	STXBP3	syntaxin binding protein 3	0.305922	6.59611	0.0489911	0.500402	6.56142	6.32488	6.82057	6.67758	protein_coding
17096457	ENSG00000106789	CORO2A	coronin 2A	0.267725	5.94839	0.049034	0.500402	5.80845	5.82061	6.14782	6.01669	protein_coding
16739872	ENSG00000002330	BAD	BCL2 associated agonist of cell death	0.298469	5.74057	0.0490832	0.500402	5.47041	5.71225	5.85106	5.92855	protein_coding
16814526	ENSG00000207579	MIR662	microRNA 662	0.290527	4.97305	0.0491034	0.500402	4.73923	4.91633	5.18997	5.04665	miRNA
16733883	ENSG00000185101	ANO9	anoctamin 9	0.271514	4.13292	0.0491552	0.500402	3.92795	4.06637	4.30021	4.23714	protein_coding
16783124	ENSG00000100473	COCH	cochlin	-0.307875	5.74942	0.0491889	0.500402	5.87071	5.93601	5.73328	5.45769	protein_coding
17118220	ENSG00000204623	ZNRD1ASP	zinc ribbon domain containing 1 antisense, pseudogene	-0.393728	5.22586	0.0491949	0.500402	5.59997	5.24548	4.85758	5.20041	transcribed_unitary_pseudogene
17118234	ENSG00000204623	ZNRD1ASP	zinc ribbon domain containing 1 antisense, pseudogene	-0.393728	5.22586	0.0491949	0.500402	5.59997	5.24548	4.85758	5.20041	transcribed_unitary_pseudogene
17118236	ENSG00000204623	ZNRD1ASP	zinc ribbon domain containing 1 antisense, pseudogene	-0.393728	5.22586	0.0491949	0.500402	5.59997	5.24548	4.85758	5.20041	transcribed_unitary_pseudogene
17119482	ENSG00000275072	SNORD50B	small nucleolar RNA, C/D box 50B	-0.337613	7.16206	0.049205	0.500402	7.51217	7.14957	6.97985	7.00666	snoRNA
16872342	ENSG00000105219	CNTD2	cyclin N-terminal domain containing 2	0.284599	3.76625	0.0492111	0.500402	3.60415	3.64375	3.80683	4.01027	protein_coding
16879630	ENSG00000143919	CAMKMT	calmodulin-lysine N-methyltransferase	-0.426121	5.83776	0.0492285	0.500402	6.27047	5.83117	5.79953	5.44987	protein_coding
16794158	ENSG00000185650	ZFP36L1	ZFP36 ring finger protein like 1	-0.272699	5.07605	0.0492959	0.500755	5.20145	5.22334	4.86107	5.01832	protein_coding
16918280	ENSG00000088356	PDRG1	p53 and DNA damage regulated 1	0.280957	5.89174	0.0493853	0.501169	5.6542	5.84833	6.03775	6.02669	protein_coding
16860545	ENSG00000213965	NUDT19	nudix hydrolase 19	0.272699	6.92958	0.0494553	0.501169	6.75418	6.83228	6.99616	7.1357	protein_coding
17073577	ENSG00000179632	MAF1	MAF1 homolog, negative regulator of RNA polymerase III	0.272566	6.29231	0.0494834	0.501169	6.09137	6.22068	6.47528	6.3819	protein_coding
16833708	ENSG00000002834	LASP1	LIM and SH3 protein 1	-0.267618	7.34125	0.0495531	0.501169	7.41526	7.53486	7.17567	7.23922	protein_coding
17046547	ENSG00000146757	ZNF92	zinc finger protein 92	-0.323258	5.79165	0.0495709	0.501169	6.02825	5.87831	5.77599	5.48405	protein_coding
16855820	ENSG00000176225	RTTN	rotatin	-0.262169	7.22356	0.0495817	0.501169	7.4008	7.30848	7.11504	7.06991	protein_coding
17082453	ENSG00000178814	OPLAH	5-oxoprolinase, ATP-hydrolysing	0.316082	5.69171	0.0495921	0.501169	5.37959	5.68776	5.84049	5.85902	protein_coding
16712323	ENSG00000241058	NSUN6	NOP2/Sun RNA methyltransferase 6	-0.276103	6.32313	0.0495989	0.501169	6.54918	6.37318	6.18363	6.18652	protein_coding
16876026	ENSG00000204514	ZNF814	zinc finger protein 814	-0.262594	4.59739	0.0499539	0.504422	4.77857	4.67879	4.44373	4.48845	protein_coding
16669700	ENSG00000265808	SEC22B	SEC22 homolog B, vesicle trafficking protein (gene/pseudogene)	0.26286	7.21431	0.0500426	0.504572	7.12929	7.03647	7.37702	7.31446	protein_coding
17118662	ENSG00000206620	SNORD45C	small nucleolar RNA, C/D box 45C	-0.324086	8.2737	0.050053	0.504572	8.57088	8.30061	8.01459	8.20873	snoRNA
17025666	ENSG00000026297	RNASET2	ribonuclease T2	-0.268845	5.49076	0.0500678	0.504572	5.60329	5.64709	5.28677	5.42591	protein_coding
16867837	ENSG00000125734	GPR108	G protein-coupled receptor 108	0.33633	6.42535	0.0501225	0.504602	6.0751	6.43926	6.60416	6.58286	protein_coding
17084723	ENSG00000107159	CA9	carbonic anhydrase 9	0.280555	4.07886	0.0501642	0.504602	3.93858	3.93858	4.12028	4.318	protein_coding
16688929	ENSG00000174021	GNG5	G protein subunit gamma 5	-0.364521	4.2776	0.0502678	0.504602	4.53105	4.38867	4.29992	3.89076	protein_coding
17117780	ENSG00000279685	MAPT-IT1	MAPT intronic transcript 1	0.289226	3.49959	0.0503032	0.504602	3.40489	3.30506	3.74788	3.54052	lncRNA
16788023	ENSG00000168398	BDKRB2	bradykinin receptor B2	0.284143	4.12158	0.0503336	0.504602	3.95613	4.00288	4.16013	4.36718	protein_coding
16868743	ENSG00000079999	KEAP1	kelch like ECH associated protein 1	0.288068	7.82073	0.0503616	0.504602	7.56555	7.78784	7.94314	7.9864	protein_coding
16717816	ENSG00000120049	KCNIP2	potassium voltage-gated channel interacting protein 2	-0.322695	4.43098	0.0503637	0.504602	4.44202	4.74264	4.33838	4.20089	protein_coding
16801656	ENSG00000245534	RORA-AS1	RORA antisense RNA 1	-0.445847	3.71944	0.050387	0.504602	4.20397	3.68076	3.65077	3.34227	lncRNA
16845777	ENSG00000131095	GFAP	glial fibrillary acidic protein	0.270989	4.30373	0.0505026	0.504602	4.09024	4.24623	4.45574	4.4227	protein_coding
17068424	ENSG00000283450	MIR486-2	microRNA 486-2	0.263697	5.92675	0.0505263	0.504602	5.83787	5.75193	6.10156	6.01563	miRNA
16874293	ENSG00000142538	PTH2	parathyroid hormone 2	0.314189	3.94876	0.0505364	0.504602	3.64899	3.93434	4.04771	4.164	protein_coding
16926498	ENSG00000183250	LINC01547	long intergenic non-protein coding RNA 1547	0.294008	4.87991	0.050571	0.504602	4.84615	4.61966	4.97685	5.07697	lncRNA
17046876	ENSG00000265479	PMS2P7	PMS1 homolog 2, mismatch repair system component pseudogene 7	-0.2825	8.74442	0.0505722	0.504602	8.98641	8.78494	8.57816	8.62819	lncRNA
17058776	ENSG00000265479	PMS2P6	PMS1 homolog 2, mismatch repair system component pseudogene 6	-0.2825	8.74442	0.0505722	0.504602	8.98641	8.78494	8.57816	8.62819	lncRNA
16804694	ENSG00000140548	ZNF710	zinc finger protein 710	0.266396	4.47639	0.0505879	0.504602	4.41126	4.27512	4.60091	4.61826	protein_coding
17053553	ENSG00000164889	SLC4A2	solute carrier family 4 member 2	0.254338	4.69074	0.0505988	0.504602	4.58353	4.54361	4.81897	4.81684	protein_coding
16789674	ENSG00000226174	TEX22	testis expressed 22	0.31569	4.4237	0.050643	0.504714	4.33593	4.19578	4.4417	4.7214	protein_coding
16869588	ENSG00000105011	ASF1B	anti-silencing function 1B histone chaperone	0.256312	7.92628	0.0506992	0.504944	7.79827	7.79799	8.02063	8.08825	protein_coding
16745767	ENSG00000150433	TMEM218	transmembrane protein 218	-0.269941	4.66126	0.0508736	0.505039	4.76594	4.82651	4.5988	4.45377	protein_coding
16944156	ENSG00000184307	ZDHHC23	zinc finger DHHC-type containing 23	0.293459	5.24301	0.0508852	0.505039	5.14148	5.05108	5.50495	5.27452	protein_coding
16821454	ENSG00000140955	ADAD2	adenosine deaminase domain containing 2	0.254781	3.78522	0.050938	0.505039	3.68473	3.63092	3.91284	3.91237	protein_coding
17053892	ENSG00000186480	INSIG1	insulin induced gene 1	-0.283974	7.55012	0.0510225	0.505039	7.69232	7.6919	7.51596	7.30031	protein_coding
16702431	ENSG00000134463	ECHDC3	enoyl-CoA hydratase domain containing 3	-0.274169	5.73083	0.0510257	0.505039	5.79178	5.94405	5.63905	5.54844	protein_coding
16997245	ENSG00000198780	FAM169A	family with sequence similarity 169 member A	-0.308901	6.60624	0.05107	0.505039	6.78882	6.73257	6.59697	6.30662	protein_coding
16873645	ENSG00000076706	SNAR-E	small NF90 (ILF3) associated RNA E	0.390377	10.7118	0.0511369	0.505039	10.473	10.5603	11.1507	10.6633	protein_coding
17119138	ENSG00000076706	SNAR-C2	small NF90 (ILF3) associated RNA C2	0.390377	10.7118	0.0511369	0.505039	10.473	10.5603	11.1507	10.6633	protein_coding
17119142	ENSG00000076706	SNAR-C2	small NF90 (ILF3) associated RNA C2	0.390377	10.7118	0.0511369	0.505039	10.473	10.5603	11.1507	10.6633	protein_coding
17070307	ENSG00000164687	FABP5	fatty acid binding protein 5	-0.281225	4.69787	0.0511511	0.505039	4.73648	4.94048	4.54214	4.57237	protein_coding
17081917	ENSG00000198576	ARC	activity regulated cytoskeleton associated protein	0.303426	4.55936	0.0511695	0.505039	4.34559	4.4697	4.58549	4.83665	protein_coding
16676547	ENSG00000196188	CTSE	cathepsin E	0.253168	3.90818	0.0511798	0.505039	3.78046	3.78273	4.01813	4.0514	protein_coding
17119498	ENSG00000201754	SNORD52	small nucleolar RNA, C/D box 52	-0.26707	8.15417	0.0512559	0.505039	8.22926	8.34616	7.97698	8.0643	snoRNA
17119536	ENSG00000201754	SNORD52	small nucleolar RNA, C/D box 52	-0.26707	8.15417	0.0512559	0.505039	8.22926	8.34616	7.97698	8.0643	snoRNA
17119598	ENSG00000201754	SNORD52	small nucleolar RNA, C/D box 52	-0.26707	8.15417	0.0512559	0.505039	8.22926	8.34616	7.97698	8.0643	snoRNA
16863715	ENSG00000076706	SNAR-C4	small NF90 (ILF3) associated RNA C4	0.401907	10.3508	0.0513022	0.505039	10.0068	10.2929	10.7694	10.3342	protein_coding
16863719	ENSG00000076706	SNAR-C3	small NF90 (ILF3) associated RNA C3	0.401907	10.3508	0.0513022	0.505039	10.0068	10.2929	10.7694	10.3342	protein_coding
16703036	ENSG00000120594	PLXDC2	plexin domain containing 2	0.262184	7.53509	0.0513034	0.505039	7.44957	7.35843	7.70466	7.62771	protein_coding
16913856	ENSG00000124193	SRSF6	serine and arginine rich splicing factor 6	0.25444	8.8411	0.0513712	0.505382	8.73609	8.69167	8.98639	8.95025	protein_coding
16925145	ENSG00000226527	LOC101928107	uncharacterized LOC101928107	0.261908	4.09739	0.0514708	0.506036	3.96531	3.96756	4.16881	4.28788	lncRNA
16999842	ENSG00000164402	SEPTIN8	septin 8	-0.310255	4.92842	0.0515251	0.506244	5.04944	5.11766	4.92033	4.62626	protein_coding
17046482	ENSG00000197008	ZNF138	zinc finger protein 138	-0.331617	6.99419	0.0516961	0.506571	7.29779	7.0222	6.94439	6.71236	protein_coding
17068064	ENSG00000165046	LETM2	leucine zipper and EF-hand containing transmembrane protein 2	-0.273724	5.74653	0.0516997	0.506571	5.81078	5.956	5.66256	5.55677	protein_coding
16816418	ENSG00000205730	ITPRIPL2	ITPRIP like 2	0.31064	6.10064	0.0517233	0.506571	5.79545	6.0952	6.23082	6.2811	protein_coding
17075426	ENSG00000120889	TNFRSF10B	TNF receptor superfamily member 10b	0.286816	6.87157	0.0517584	0.506571	6.8378	6.61852	6.98046	7.04949	protein_coding
16749656	ENSG00000013573	DDX11	DEAD/H-box helicase 11	-0.275263	5.8338	0.0517709	0.506571	6.06414	5.87872	5.70635	5.68598	protein_coding
16964936	ENSG00000155269	GPR78	G protein-coupled receptor 78	-0.334701	3.83614	0.0517744	0.506571	3.97984	4.02713	3.48607	3.8515	protein_coding
17111594	ENSG00000186767	SPIN4	spindlin family member 4	0.255637	7.90889	0.0517904	0.506571	7.77711	7.78504	8.07463	7.99879	protein_coding
16980946	ENSG00000145431	PDGFC	platelet derived growth factor C	-0.363064	6.53562	0.0518692	0.506697	6.9252	6.50909	6.28675	6.42142	protein_coding
16978278	ENSG00000145331	TRMT10A	tRNA methyltransferase 10A	-0.277804	5.41062	0.0518695	0.506697	5.60207	5.49697	5.35523	5.18821	protein_coding
16741969	ENSG00000175567	UCP2	uncoupling protein 2	-0.258736	5.69201	0.0519745	0.507099	5.79421	5.84856	5.51883	5.60646	protein_coding
16874693	ENSG00000167755	KLK6	kallikrein related peptidase 6	-0.284574	3.61999	0.0520046	0.507099	3.65287	3.87168	3.45525	3.50015	protein_coding
16861010	ENSG00000126266	FFAR1	free fatty acid receptor 1	0.31739	4.95	0.0520206	0.507099	4.67828	4.90434	5.22488	4.99251	protein_coding
16846546	ENSG00000167100	SAMD14	sterile alpha motif domain containing 14	-0.286886	4.18647	0.0520434	0.507099	4.30404	4.35579	4.15595	3.93011	protein_coding
16665102	ENSG00000162399	BSND	barttin CLCNK type accessory beta subunit	0.297191	3.83866	0.0521173	0.507496	3.61819	3.76195	3.87542	4.09909	protein_coding
17021573	ENSG00000111886	GABRR2	gamma-aminobutyric acid type A receptor rho2 subunit	0.283661	4.83129	0.0522332	0.507907	4.74188	4.63705	5.07062	4.87563	protein_coding
16856361	ENSG00000064687	ABCA7	ATP binding cassette subfamily A member 7	0.317576	4.4435	0.05224	0.507907	4.30931	4.26011	4.76329	4.44129	protein_coding
17011771	ENSG00000203778	FAM229B	family with sequence similarity 229 member B	-0.294183	4.01359	0.0522742	0.507907	4.09608	4.22528	3.75531	3.97768	protein_coding
16669905	ENSG00000131788	PIAS3	protein inhibitor of activated STAT 3	-0.289948	6.18809	0.0522923	0.507907	6.32085	6.34527	5.92201	6.16421	protein_coding
16978310	ENSG00000164031	DNAJB14	DnaJ heat shock protein family (Hsp40) member B14	-0.32224	5.73114	0.0524247	0.508694	6.03775	5.74677	5.48287	5.65717	protein_coding
16827764	ENSG00000090861	AARS	alanyl-tRNA synthetase	-0.251449	9.5527	0.0524399	0.508694	9.68215	9.67471	9.44359	9.41037	protein_coding
17043856	ENSG00000106546	AHR	aryl hydrocarbon receptor	0.267485	5.78818	0.0525592	0.509527	5.68728	5.62159	5.85041	5.99342	protein_coding
16845510	ENSG00000131096	PYY	peptide YY	0.261311	4.28044	0.0526143	0.509739	4.09221	4.20737	4.43585	4.38635	protein_coding
16746343	ENSG00000080854	IGSF9B	immunoglobulin superfamily member 9B	-0.267488	5.44867	0.0527081	0.51003	5.65682	5.508	5.28776	5.34208	protein_coding
16926813	ENSG00000177663	IL17RA	interleukin 17 receptor A	0.267603	7.00084	0.0527111	0.51003	6.80292	6.93115	7.08764	7.18163	protein_coding
16930446	ENSG00000100359	SGSM3	small G protein signaling modulator 3	-0.35504	5.40304	0.0529437	0.511246	5.57291	5.5882	5.43714	5.01389	protein_coding
17094876	ENSG00000107372	ZFAND5	zinc finger AN1-type containing 5	-0.262921	8.51328	0.0529601	0.511246	8.69501	8.59447	8.42848	8.33516	protein_coding
16714099	ENSG00000172538	FAM170B	family with sequence similarity 170 member B	0.321591	4.38673	0.0529724	0.511246	4.06107	4.3908	4.58905	4.50601	protein_coding
16686839	ENSG00000269113	TRABD2B	TraB domain containing 2B	0.265935	4.19391	0.0530059	0.511246	4.1325	3.98938	4.29982	4.35393	protein_coding
16760636	ENSG00000111671	SPSB2	splA/ryanodine receptor domain and SOCS box containing 2	-0.289798	4.20602	0.0530541	0.511246	4.24478	4.45705	4.1242	3.99804	protein_coding
17005939	ENSG00000197062	ZSCAN26	zinc finger and SCAN domain containing 26	0.257543	5.83757	0.0530674	0.511246	5.76075	5.65685	5.97557	5.95712	protein_coding
17049352	ENSG00000166924	NYAP1	neuronal tyrosine phosphorylated phosphoinositide-3-kinase adaptor 1	0.367542	4.50745	0.0530708	0.511246	4.3564	4.29096	4.91544	4.467	protein_coding
16866830	ENSG00000180846	CSNK1G2-AS1	CSNK1G2 antisense RNA 1	0.259814	4.16479	0.0531673	0.5116	3.97759	4.09218	4.31427	4.27514	lncRNA
17098911	ENSG00000160445	ZER1	zyg-11 related cell cycle regulator	0.27221	6.45556	0.0531745	0.5116	6.22822	6.41069	6.59444	6.58889	protein_coding
17089525	ENSG00000148346	LCN2	lipocalin 2	-0.341746	4.3366	0.0532197	0.511712	4.32542	4.68952	4.2393	4.09215	protein_coding
17113606	ENSG00000125354	SEPTIN6	septin 6	-0.255409	7.81714	0.0533944	0.51232	7.89983	7.98986	7.70159	7.67728	protein_coding
17110372	ENSG00000231566	LINC02595	long intergenic non-protein coding RNA 2595	-0.321551	6.06828	0.0534222	0.51232	6.37544	6.08268	5.81911	5.99591	lncRNA
16873104	ENSG00000159871	LYPD5	LY6/PLAUR domain containing 5	0.252642	3.4869	0.0534412	0.51232	3.35664	3.36453	3.64765	3.5788	protein_coding
16790381	ENSG00000165819	METTL3	methyltransferase like 3	-0.25349	7.3493	0.0534843	0.51232	7.50917	7.44291	7.24325	7.20185	protein_coding
17098135	ENSG00000056586	RC3H2	ring finger and CCCH-type domains 2	0.264345	7.53184	0.0535098	0.51232	7.47366	7.32568	7.6713	7.65673	protein_coding
16905353	ENSG00000215973	MIR933	microRNA 933	0.257979	5.45227	0.0535729	0.51232	5.26714	5.37941	5.57427	5.58824	miRNA
16669454	ENSG00000231752	EMBP1	embigin pseudogene 1	0.28562	5.25144	0.0535851	0.51232	5.21243	5.00482	5.44993	5.33856	transcribed_unprocessed_pseudogene
16751165	ENSG00000123268	ATF1	activating transcription factor 1	0.257224	7.78224	0.0536071	0.51232	7.64299	7.66427	7.96403	7.85768	protein_coding
16898160	ENSG00000170264	FAM161A	FAM161 centrosomal protein A	-0.388925	5.24527	0.053638	0.51232	5.63603	5.24343	5.20857	4.89303	protein_coding
17114241	ENSG00000171004	HS6ST2	heparan sulfate 6-O-sulfotransferase 2	0.288829	4.88063	0.0536404	0.51232	4.61709	4.85534	4.99296	5.05713	protein_coding
16943284	ENSG00000036054	TBC1D23	TBC1 domain family member 23	0.382688	6.60245	0.0536684	0.51232	6.65478	6.16743	6.8195	6.76808	protein_coding
17122380	ENSG00000233806	LINC01237	long intergenic non-protein coding RNA 1237	-0.292351	5.76753	0.053685	0.51232	6.03821	5.78919	5.58668	5.65603	lncRNA
16820285	ENSG00000168286	THAP11	THAP domain containing 11	0.259665	6.19942	0.0537832	0.512937	6.02199	6.11718	6.37003	6.28847	protein_coding
16928988	ENSG00000185339	TCN2	transcobalamin 2	-0.249011	5.18725	0.0538774	0.513378	5.30514	5.31838	5.05425	5.07124	protein_coding
16775156	ENSG00000227528	DIAPH3-AS1	DIAPH3 antisense RNA 1	-0.318929	3.51171	0.0539405	0.513378	3.57821	3.76413	3.493	3.21149	lncRNA
16675197	ENSG00000116711	PLA2G4A	phospholipase A2 group IVA	-0.2803	6.86187	0.0539649	0.513378	7.05531	6.94873	6.81725	6.62618	protein_coding
16995678	ENSG00000113638	TTC33	tetratricopeptide repeat domain 33	-0.26828	5.3383	0.0539874	0.513378	5.44663	5.49825	5.12285	5.28547	protein_coding
16870956	ENSG00000167232	ZNF91	zinc finger protein 91	-0.307996	5.23704	0.0540619	0.513378	5.54449	5.23759	5.07266	5.09342	protein_coding
16829599	ENSG00000228133	LOC105371485	uncharacterized LOC105371485	0.260913	4.15979	0.0540753	0.513378	3.98742	4.07125	4.23747	4.34303	lncRNA
16692555	ENSG00000207205	RNVU1-15	RNA, variant U1 small nuclear 15	-0.260299	9.32642	0.0540897	0.513378	9.41044	9.50271	9.2431	9.14945	snRNA
16683423	ENSG00000117305	HMGCL	3-hydroxy-3-methylglutaryl-CoA lyase	-0.321427	5.65153	0.0540981	0.513378	5.76374	5.86074	5.65624	5.32539	protein_coding
17067135	ENSG00000221914	PPP2R2A	protein phosphatase 2 regulatory subunit Balpha	-0.2901	5.51662	0.0541356	0.513415	5.78127	5.54206	5.41349	5.32965	protein_coding
16669169	ENSG00000116824	CD2	CD2 molecule	0.253438	3.74229	0.0542224	0.513895	3.58903	3.64211	3.90314	3.83488	protein_coding
16721341	ENSG00000132259	CNGA4	cyclic nucleotide gated channel alpha 4	0.252164	3.49528	0.0542534	0.513895	3.36887	3.36953	3.65909	3.58363	protein_coding
17103525	ENSG00000147144	CCDC120	coiled-coil domain containing 120	0.312911	5.91459	0.0543386	0.514383	5.62951	5.88675	5.97359	6.16849	protein_coding
16929148	ENSG00000138942	RNF185	ring finger protein 185	-0.284807	5.31432	0.0544584	0.515119	5.45673	5.45673	5.29062	5.05323	protein_coding
16829009	ENSG00000261697	LOC101928682	uncharacterized LOC101928682	0.330082	3.51891	0.0544838	0.515119	3.53807	3.16967	3.67236	3.69555	lncRNA
16997691	ENSG00000247572	CKMT2-AS1	CKMT2 antisense RNA 1	-0.253466	5.4722	0.054518	0.515125	5.56365	5.63423	5.31755	5.37339	lncRNA
16729485	ENSG00000118369	USP35	ubiquitin specific peptidase 35	-0.294125	4.85112	0.0545802	0.515394	4.86905	5.12731	4.74096	4.66715	protein_coding
16989863	ENSG00000200959	SNORA74A	small nucleolar RNA, H/ACA box 74A	-0.394829	6.39025	0.0546665	0.515889	6.54347	6.63186	5.93596	6.4497	snoRNA
16668420	ENSG00000184371	CSF1	colony stimulating factor 1	0.299575	5.75173	0.0547303	0.516115	5.73311	5.47078	5.95858	5.84445	protein_coding
16875848	ENSG00000142409	ZNF787	zinc finger protein 787	0.337452	5.86708	0.0547578	0.516115	5.50927	5.88745	6.08136	5.99026	protein_coding
16972155	ENSG00000052802	MSMO1	methylsterol monooxygenase 1	-0.276062	8.81505	0.0548263	0.516442	8.95677	8.9494	8.78081	8.57323	protein_coding
17066036	ENSG00000155975	VPS37A	VPS37A subunit of ESCRT-I	-0.260069	6.04469	0.0548793	0.516622	6.23996	6.10949	5.89499	5.93433	protein_coding
16825120	ENSG00000134398	ERN2	endoplasmic reticulum to nucleus signaling 2	0.336217	3.43022	0.0549449	0.516922	3.08818	3.43603	3.5138	3.68285	protein_coding
17068014	ENSG00000085788	DDHD2	DDHD domain containing 2	-0.299191	6.81409	0.0550111	0.517226	7.07826	6.84911	6.75028	6.57871	protein_coding
17051745	ENSG00000131558	EXOC4	exocyst complex component 4	-0.253907	5.54387	0.0551084	0.517548	5.6713	5.67035	5.36717	5.46666	protein_coding
16988539	ENSG00000064652	SNX24	sorting nexin 24	-0.259695	4.92112	0.0551343	0.517548	5.09478	5.00716	4.84338	4.73918	protein_coding
16927840	ENSG00000254709	IGLL5	immunoglobulin lambda like polypeptide 5	-0.261684	3.90708	0.0551468	0.517548	3.96591	4.10994	3.76199	3.79049	protein_coding
17010708	ENSG00000203877	RIPPLY2	ripply transcriptional repressor 2	0.290026	4.40457	0.055222	0.517902	4.15816	4.36096	4.46929	4.62987	protein_coding
17112855	ENSG00000184515	BEX5	brain expressed X-linked 5	-0.259509	4.85999	0.0552705	0.517902	5.00951	4.96999	4.79538	4.6651	protein_coding
16927756	ENSG00000136108	IGLC1	immunoglobulin lambda constant 1	0.285462	3.68634	0.0552961	0.517902	3.52772	3.55951	3.70815	3.95	protein_coding
16809455	ENSG00000221052	MIR1266	microRNA 1266	-0.284866	3.88775	0.0553201	0.517902	3.90956	4.1508	3.75507	3.73556	miRNA
17113492	ENSG00000271826	PLS3-AS1	PLS3 antisense RNA 1	-0.251657	3.97994	0.0554012	0.51815	4.07701	4.13453	3.88522	3.823	lncRNA
17106326	ENSG00000208839	SNORA35	small nucleolar RNA, H/ACA box 35	0.395048	3.35997	0.0554265	0.51815	2.9032	3.42171	3.59933	3.51566	snoRNA
17121770	ENSG00000187595	ZNF385C	zinc finger protein 385C	0.288992	4.37966	0.0554483	0.51815	4.34353	4.12679	4.59267	4.45563	protein_coding
16762489	ENSG00000123104	ITPR2	inositol 1,4,5-trisphosphate receptor type 2	0.349361	6.86053	0.055565	0.518922	6.89476	6.47693	7.06375	7.00666	protein_coding
17053066	ENSG00000170265	ZNF282	zinc finger protein 282	0.263494	6.25837	0.0555988	0.518922	6.04904	6.2042	6.40729	6.37294	protein_coding
16859832	ENSG00000006015	REX1BD	required for excision 1-B domain containing	0.308279	5.50339	0.0557236	0.519769	5.20603	5.49247	5.59067	5.72438	protein_coding
16722405	ENSG00000184669	OR7E14P	olfactory receptor family 7 subfamily E member 14 pseudogene	0.448516	4.64283	0.0558028	0.520191	4.11458	4.72256	4.96605	4.76813	transcribed_unprocessed_pseudogene
17088881	ENSG00000011454	GPR21	G protein-coupled receptor 21	-0.359482	4.7046	0.055882	0.520612	4.93716	4.83152	4.30763	4.74208	protein_coding
16969009	ENSG00000163110	PDLIM5	PDZ and LIM domain 5	-0.302294	6.1371	0.0559227	0.520674	6.42889	6.1476	6.03775	5.93415	protein_coding
16908897	ENSG00000116106	EPHA4	EPH receptor A4	0.26983	6.31151	0.0559906	0.520837	6.08182	6.27137	6.44643	6.44643	protein_coding
16791401	ENSG00000100445	SDR39U1	short chain dehydrogenase/reductase family 39U member 1	0.299225	5.22427	0.0560268	0.520837	4.98763	5.16168	5.49059	5.25718	protein_coding
16708293	ENSG00000075891	PAX2	paired box 2	-0.46115	4.15759	0.0560424	0.520837	4.26227	4.51406	3.61863	4.23539	protein_coding
16669180	ENSG00000134247	PTGFRN	prostaglandin F2 receptor inhibitor	0.289605	7.76787	0.0560868	0.520933	7.74469	7.50145	7.96076	7.86459	protein_coding
16965710	ENSG00000109680	TBC1D19	TBC1 domain family member 19	-0.27054	4.79359	0.0562015	0.521247	4.97162	4.8861	4.74522	4.57143	protein_coding
16931569	ENSG00000184164	CRELD2	cysteine rich with EGF like domains 2	0.302278	5.47149	0.0562139	0.521247	5.17101	5.4697	5.64154	5.60372	protein_coding
16829053	ENSG00000226180	LOC100129215	uncharacterized LOC100129215	0.324674	4.87808	0.056223	0.521247	4.86123	4.57025	4.932	5.14883	lncRNA
16734779	ENSG00000167333	TRIM68	tripartite motif containing 68	-0.271154	5.16267	0.0562915	0.52135	5.20801	5.38848	5.0662	4.98799	protein_coding
16804236	ENSG00000166716	ZNF592	zinc finger protein 592	0.273818	7.77065	0.0563023	0.52135	7.53542	7.73207	7.87484	7.94029	protein_coding
16666007	ENSG00000229359	PIN1P1	peptidylprolyl cis/trans isomerase, NIMA-interacting 1 pseudogene 1	0.284869	3.58036	0.0564078	0.521594	3.49779	3.37805	3.61448	3.83111	transcribed_processed_pseudogene
16939524	ENSG00000177842	ZNF620	zinc finger protein 620	0.287415	6.08452	0.056468	0.521594	5.88852	5.99311	6.34522	6.11124	protein_coding
16916008	ENSG00000232442	MHENCR	melanoma highly expressed competing endogenous lncRNA for miR-425 and miR-489	-0.303071	4.67775	0.0564681	0.521594	4.70645	4.95212	4.61622	4.43622	lncRNA
17114567	ENSG00000206979	SNORD61	small nucleolar RNA, C/D box 61	0.254681	8.21895	0.0564923	0.521594	8.05213	8.13109	8.3029	8.38967	snoRNA
16888087	ENSG00000155636	RBM45	RNA binding motif protein 45	-0.245748	5.7514	0.0564992	0.521594	5.87681	5.87175	5.64134	5.61572	protein_coding
16676130	ENSG00000163485	ADORA1	adenosine A1 receptor	0.284665	3.55375	0.056712	0.523215	3.33547	3.48738	3.59786	3.79432	protein_coding
16699106	ENSG00000123685	BATF3	basic leucine zipper ATF-like transcription factor 3	-0.263699	5.07992	0.0568105	0.523215	5.12807	5.29547	4.95318	4.94296	protein_coding
17091110	ENSG00000160349	LCN1	lipocalin 1	0.476032	3.83704	0.0568319	0.523215	3.29331	3.90474	4.24537	3.90474	protein_coding
16838533	ENSG00000141527	CARD14	caspase recruitment domain family member 14	0.254012	4.82645	0.0568453	0.523215	4.74764	4.65125	4.92118	4.98574	protein_coding
16862670	ENSG00000079432	CIC	capicua transcriptional repressor	0.269589	3.8355	0.056846	0.523215	3.77451	3.6269	4.03284	3.90774	protein_coding
16661636	ENSG00000188060	RAB42	RAB42, member RAS oncogene family	-0.249169	4.47197	0.0569086	0.523477	4.5889	4.60421	4.30808	4.38669	protein_coding
17045425	ENSG00000175600	SUGCT	succinyl-CoA:glutarate-CoA transferase	-0.302576	5.0689	0.0570689	0.524636	5.371	5.06937	4.94294	4.89228	protein_coding
17110927	ENSG00000234390	USP27X-AS1	USP27X antisense RNA 1 (head to head)	-0.34732	3.47898	0.057111	0.524707	3.50464	3.80063	3.15385	3.45679	lncRNA
16703659	ENSG00000107968	MAP3K8	mitogen-activated protein kinase kinase kinase 8	-0.557234	4.4074	0.0572438	0.52545	4.53586	4.83616	4.53196	3.7256	protein_coding
16944738	ENSG00000065485	PDIA5	protein disulfide isomerase family A member 5	-0.32505	5.5046	0.0572802	0.52545	5.76078	5.57347	5.50074	5.18341	protein_coding
16830607	ENSG00000129214	SHBG	sex hormone binding globulin	-0.24483	3.88666	0.0573179	0.52545	4.02366	3.99448	3.76466	3.76382	protein_coding
16838821	ENSG00000186765	FSCN2	fascin actin-bundling protein 2, retinal	0.270187	4.44203	0.0573294	0.52545	4.32038	4.2935	4.47872	4.67553	protein_coding
16926554	ENSG00000237664	LINC00316	long intergenic non-protein coding RNA 316	0.284207	4.14782	0.0574513	0.526107	3.97025	4.04119	4.16984	4.41002	lncRNA
16690735	ENSG00000143105	KCNA10	potassium voltage-gated channel subfamily A member 10	0.312987	3.75697	0.0574717	0.526107	3.48531	3.71564	4.03652	3.7904	protein_coding
16937909	ENSG00000170876	TMEM43	transmembrane protein 43	0.244944	8.26157	0.0575042	0.526107	8.12917	8.14902	8.39954	8.36854	protein_coding
16740630	ENSG00000175592	FOSL1	FOS like 1, AP-1 transcription factor subunit	0.251095	6.2036	0.0575986	0.526446	6.06477	6.09134	6.2795	6.3788	protein_coding
16825104	ENSG00000083093	PALB2	partner and localizer of BRCA2	-0.260161	6.71026	0.0576158	0.526446	6.91817	6.7625	6.57516	6.5852	protein_coding
16859538	ENSG00000130304	SLC27A1	solute carrier family 27 member 1	-0.350723	4.97104	0.0576553	0.526446	4.97335	5.31946	4.92667	4.6647	protein_coding
16868624	ENSG00000220201	ZGLP1	zinc finger GATA like protein 1	0.346294	4.2105	0.0577189	0.526446	3.98428	4.09043	4.17857	4.58873	protein_coding
17024685	ENSG00000203722	RAET1G	retinoic acid early transcript 1G	0.296732	3.67288	0.0577454	0.526446	3.47405	3.57499	3.68447	3.95804	protein_coding
16798720	ENSG00000225930	LINC02249	long intergenic non-protein coding RNA 2249	-0.490971	4.92855	0.0577479	0.526446	5.47731	4.87077	4.47622	4.88991	lncRNA
17033275	ENSG00000206344	HCG27	HLA complex group 27	0.244696	4.74337	0.0578485	0.527048	4.63893	4.6031	4.85655	4.87487	lncRNA
17079005	ENSG00000155099	PIP4P2	phosphatidylinositol-4,5-bisphosphate 4-phosphatase 2	-0.255215	5.4995	0.0578846	0.527064	5.64548	5.60874	5.43506	5.30873	protein_coding
16728889	ENSG00000175581	MRPL48	mitochondrial ribosomal protein L48	0.261411	6.24191	0.057983	0.527645	6.04667	6.17575	6.42352	6.32172	protein_coding
16958759	ENSG00000163870	TPRA1	transmembrane protein adipocyte associated 1	0.251103	5.64692	0.0580719	0.528103	5.4784	5.56433	5.74046	5.80447	protein_coding
16795965	ENSG00000140092	FBLN5	fibulin 5	-0.275896	5.68476	0.0581023	0.528103	5.72583	5.91958	5.60362	5.49	protein_coding
16944512	ENSG00000153767	GTF2E1	general transcription factor IIE subunit 1	-0.308044	5.53681	0.05837	0.529727	5.61244	5.76921	5.52644	5.23913	protein_coding
16817271	ENSG00000103522	IL21R	interleukin 21 receptor	-0.356366	3.40918	0.0583805	0.529727	3.52106	3.65366	3.44631	3.01568	protein_coding
16891225	ENSG00000243910	TUBA4B	tubulin alpha 4b	0.288728	5.58277	0.058385	0.529727	5.30899	5.56782	5.68924	5.76503	protein_coding
16717522	ENSG00000196072	BLOC1S2	biogenesis of lysosomal organelles complex 1 subunit 2	0.344207	6.68537	0.0584471	0.529976	6.72255	6.30398	6.88313	6.83181	protein_coding
16866449	ENSG00000181781	ODF3L2	outer dense fiber of sperm tails 3 like 2	0.266199	4.92196	0.058588	0.530091	4.77152	4.80619	5.1481	4.96201	protein_coding
17021167	ENSG00000118420	UBE3D	ubiquitin protein ligase E3D	-0.273419	4.98511	0.058596	0.530091	5.20797	5.03566	4.78165	4.91515	protein_coding
17115070	ENSG00000221867	MAGEA3	MAGE family member A3	0.334904	5.24602	0.0586283	0.530091	5.27714	4.87999	5.43489	5.39205	protein_coding
16852760	ENSG00000141655	TNFRSF11A	TNF receptor superfamily member 11a	0.28206	6.8335	0.058699	0.530091	6.56995	6.81499	6.95173	6.99733	protein_coding
17124934	ENSG00000173295	FAM86B3P	family with sequence similarity 86, member A pseudogene	-0.250718	6.64198	0.0587051	0.530091	6.72834	6.80634	6.47782	6.55543	transcribed_unprocessed_pseudogene
16711280	ENSG00000067082	KLF6	Kruppel like factor 6	-0.245784	6.6274	0.0587227	0.530091	6.78492	6.71567	6.50341	6.5056	protein_coding
16911394	ENSG00000132623	ANKEF1	ankyrin repeat and EF-hand domain containing 1	0.337993	4.9373	0.0587525	0.530091	4.83905	4.69755	5.29747	4.91512	protein_coding
16727194	ENSG00000175467	SART1	spliceosome associated factor 1, recruiter of U4/U6.U5 tri-snRNP	0.299123	6.61083	0.0587548	0.530091	6.31107	6.61148	6.73953	6.78126	protein_coding
16831789	ENSG00000091542	ALKBH5	alkB homolog 5, RNA demethylase	0.245151	7.12959	0.0587739	0.530091	6.97946	7.03458	7.26738	7.23696	protein_coding
17063601	ENSG00000146966	DENND2A	DENN domain containing 2A	-0.307153	4.19478	0.0588065	0.530091	4.29026	4.40647	4.19387	3.88855	protein_coding
16862790	ENSG00000204936	CD177	CD177 molecule	0.28872	3.74103	0.0589074	0.530687	3.4949	3.69844	3.7951	3.97569	protein_coding
16729812	ENSG00000166575	TMEM135	transmembrane protein 135	-0.318016	6.15567	0.059006	0.531262	6.49069	6.13868	5.96586	6.02747	protein_coding
17091322	ENSG00000213213	CCDC183	coiled-coil domain containing 183	-0.311781	4.9145	0.0590462	0.531311	5.1486	4.99217	4.60732	4.90989	protein_coding
16715064	ENSG00000075073	TACR2	tachykinin receptor 2	0.333996	4.10587	0.059087	0.531338	3.75255	4.12518	4.20138	4.34434	protein_coding
17011255	ENSG00000187772	LIN28B	lin-28 homolog B	-0.266893	7.41676	0.059132	0.531338	7.59103	7.50938	7.37198	7.19464	protein_coding
16902015	ENSG00000125618	PAX8	paired box 8	0.274644	3.88741	0.0591534	0.531338	3.69877	3.80141	3.92441	4.12505	protein_coding
16814297	ENSG00000161992	PRR35	proline rich 35	0.266449	4.88566	0.0592375	0.531781	4.80595	4.69891	4.938	5.09976	protein_coding
17058233	ENSG00000230583	GTF2IRD1P1	GTF2I repeat domain containing 1 pseudogene 1	-0.416675	3.59581	0.0593507	0.532485	3.74648	3.86181	3.67646	3.09849	transcribed_unprocessed_pseudogene
16815791	ENSG00000166669	ATF7IP2	activating transcription factor 7 interacting protein 2	-0.246744	6.67118	0.0594735	0.532992	6.79622	6.79288	6.50425	6.59136	protein_coding
16892122	ENSG00000156966	B3GNT7	UDP-GlcNAc:betaGal beta-1,3-N-acetylglucosaminyltransferase 7	0.250014	3.85308	0.059477	0.532992	3.68103	3.77511	4.00832	3.94784	protein_coding
16795612	ENSG00000165521	EML5	EMAP like 5	0.259065	5.74754	0.0595734	0.533543	5.69211	5.54391	5.91119	5.84296	protein_coding
16708674	ENSG00000138111	MFSD13A	major facilitator superfamily domain containing 13A	0.273131	5.68939	0.059661	0.534015	5.45351	5.65213	5.77597	5.87593	protein_coding
16832880	ENSG00000184060	ADAP2	ArfGAP with dual PH domains 2	-0.263251	6.87054	0.0597546	0.534384	6.93171	7.07263	6.79754	6.6803	protein_coding
16676265	ENSG00000182004	SNRPE	small nuclear ribonucleoprotein polypeptide E	-0.367947	5.46199	0.0597916	0.534384	5.72067	5.57126	5.50797	5.04806	protein_coding
16958859	ENSG00000198685	LINC01565	long intergenic non-protein coding RNA 1565	0.246635	4.34606	0.0598071	0.534384	4.26616	4.17932	4.48062	4.45813	lncRNA
16929866	ENSG00000273899	NOL12	nucleolar protein 12	0.283707	5.93858	0.0599002	0.534701	5.72107	5.8724	6.18643	5.97445	protein_coding
16704125	ENSG00000165733	BMS1	BMS1 ribosome biogenesis factor	0.259748	8.29372	0.0599125	0.534701	8.17613	8.15157	8.50692	8.34027	protein_coding
17085998	ENSG00000099139	PCSK5	proprotein convertase subtilisin/kexin type 5	-0.296334	3.52112	0.0601066	0.535301	3.52351	3.81507	3.33559	3.41032	protein_coding
16929882	ENSG00000100106	TRIOBP	TRIO and F-actin binding protein	0.247158	5.07405	0.0601122	0.535301	4.91237	4.98857	5.16769	5.22757	protein_coding
16681531	ENSG00000160049	DFFA	DNA fragmentation factor subunit alpha	-0.241503	7.17137	0.0601125	0.535301	7.30542	7.27881	7.05907	7.04215	protein_coding
17084428	ENSG00000165006	UBAP1	ubiquitin associated protein 1	0.242718	7.24447	0.0601476	0.535301	7.12311	7.12311	7.3925	7.33916	protein_coding
16904741	ENSG00000198648	STK39	serine/threonine kinase 39	0.273467	8.48403	0.0601811	0.535301	8.4412	8.25339	8.68379	8.55773	protein_coding
16670592	ENSG00000228126	FALEC	focally amplified long non-coding RNA in epithelial cancer	-0.276269	4.67323	0.0601966	0.535301	4.82125	4.80148	4.41731	4.65288	lncRNA
16726880	ENSG00000245532	NEAT1	nuclear paraspeckle assembly transcript 1	-0.878622	8.91816	0.0602248	0.535301	10.0017	8.71324	8.12108	8.83663	lncRNA
17110849	ENSG00000102001	CACNA1F	calcium voltage-gated channel subunit alpha1 F	0.277505	3.42793	0.0602971	0.535397	3.40623	3.17213	3.59584	3.53753	protein_coding
17055599	ENSG00000229937	PRPS1L1	phosphoribosyl pyrophosphate synthetase 1 like 1	0.257873	3.5271	0.0603106	0.535397	3.45145	3.34487	3.71701	3.59506	protein_coding
16663498	ENSG00000117400	MPL	MPL proto-oncogene, thrombopoietin receptor	0.322183	3.69098	0.0603612	0.535397	3.35155	3.70823	3.9085	3.79564	protein_coding
17059355	ENSG00000153993	SEMA3D	semaphorin 3D	-0.243152	4.8015	0.0603849	0.535397	4.95259	4.89355	4.69018	4.66965	protein_coding
16776117	ENSG00000175198	PCCA	propionyl-CoA carboxylase subunit alpha	-0.349785	6.08558	0.0604218	0.535397	6.47629	6.04466	5.85973	5.96165	protein_coding
16850278	ENSG00000141542	RAB40B	RAB40B, member RAS oncogene family	0.322967	6.07425	0.0604695	0.535397	5.82462	6.00091	6.40214	6.06932	protein_coding
16724901	ENSG00000156599	ZDHHC5	zinc finger DHHC-type containing 5	0.260868	7.48902	0.0604917	0.535397	7.27097	7.4462	7.63197	7.60694	protein_coding
16866153	ENSG00000198466	ZNF587	zinc finger protein 587	-0.279562	5.60076	0.0605423	0.535397	5.68802	5.79308	5.34781	5.57415	protein_coding
16743403	ENSG00000221230	MIR548L	microRNA 548l	-0.501223	4.19275	0.0605801	0.535397	4.81747	4.06926	3.85429	4.02999	miRNA
16964455	ENSG00000109758	HGFAC	HGF activator	0.259668	3.55928	0.0605859	0.535397	3.36217	3.49671	3.74277	3.63545	protein_coding
17113079	ENSG00000133131	MORC4	MORC family CW-type zinc finger 4	-0.269099	7.93082	0.0606782	0.535647	8.15327	7.97748	7.85574	7.73681	protein_coding
17093661	ENSG00000005238	FAM214B	family with sequence similarity 214 member B	-0.295183	5.5193	0.0606854	0.535647	5.51686	5.81691	5.37329	5.37012	protein_coding
16862572	ENSG00000170956	CEACAM3	carcinoembryonic antigen related cell adhesion molecule 3	0.274836	4.67098	0.0607192	0.535647	4.46037	4.60675	4.89956	4.71723	protein_coding
16930905	ENSG00000172250	SERHL	serine hydrolase like (pseudogene)	0.293612	4.49572	0.0608246	0.535816	4.23457	4.46325	4.73643	4.54861	transcribed_unitary_pseudogene
17120680	ENSG00000245532	NEAT1	nuclear paraspeckle assembly transcript 1	-0.681337	9.35465	0.0608533	0.535816	10.2421	9.14859	8.90323	9.12474	lncRNA
16714200	ENSG00000227345	PARG	poly(ADP-ribose) glycohydrolase	0.250133	6.71328	0.0608779	0.535816	6.63694	6.53948	6.80017	6.87652	protein_coding
16772197	ENSG00000150990	DHX37	DEAH-box helicase 37	0.268241	5.68108	0.0608786	0.535816	5.44453	5.64937	5.79222	5.83817	protein_coding
17063981	ENSG00000198420	TCAF1	TRPM8 channel associated factor 1	-0.252383	6.72224	0.0610012	0.53608	6.78073	6.91613	6.58288	6.60923	protein_coding
17008092	ENSG00000137193	PIM1	Pim-1 proto-oncogene, serine/threonine kinase	-0.354011	6.88829	0.0610478	0.53608	6.85166	7.27894	6.63138	6.7912	protein_coding
16942042	ENSG00000174840	PDE12	phosphodiesterase 12	0.267755	6.97927	0.0610599	0.53608	6.83222	6.85858	7.2168	7.00951	protein_coding
17091408	ENSG00000177943	MAMDC4	MAM domain containing 4	0.248936	5.26768	0.061063	0.53608	5.10161	5.18482	5.43375	5.35055	protein_coding
16833263	ENSG00000005156	LIG3	DNA ligase 3	-0.245386	6.89648	0.0610993	0.53608	7.05236	6.98598	6.74169	6.80589	protein_coding
16771132	ENSG00000111737	RAB35	RAB35, member RAS oncogene family	0.280926	7.36247	0.0611804	0.53608	7.09385	7.35016	7.49269	7.51317	protein_coding
17095375	ENSG00000135049	AGTPBP1	ATP/GTP binding protein 1	-0.267047	6.3837	0.0612103	0.53608	6.61135	6.42309	6.29314	6.20721	protein_coding
16826230	ENSG00000171208	NETO2	neuropilin and tolloid like 2	0.245857	9.05918	0.0612812	0.53608	8.91394	8.95856	9.22564	9.13858	protein_coding
16986583	ENSG00000152409	JMY	junction mediating and regulatory protein, p53 cofactor	0.332893	7.37558	0.0613195	0.53608	7.4016	7.01666	7.60595	7.4781	protein_coding
16728261	ENSG00000110092	CCND1	cyclin D1	-0.251581	4.62515	0.0613334	0.53608	4.68353	4.81836	4.49162	4.50711	protein_coding
16686158	ENSG00000178922	HYI	hydroxypyruvate isomerase (putative)	0.302419	4.16767	0.0613377	0.53608	4.01496	4.01796	4.15683	4.48093	protein_coding
17121728	ENSG00000233327	USP32P2	ubiquitin specific peptidase 32 pseudogene 2	-0.586325	4.45153	0.0613621	0.53608	5.20432	4.28507	4.25362	4.06312	transcribed_unprocessed_pseudogene
16878587	ENSG00000189350	TOGARAM2	TOG array regulator of axonemal microtubules 2	0.298453	3.59548	0.0613645	0.53608	3.36488	3.52762	3.61119	3.87822	protein_coding
16934476	ENSG00000128335	APOL2	apolipoprotein L2	0.278397	3.94305	0.061432	0.536257	3.90306	3.70465	4.00644	4.15807	protein_coding
17119882	ENSG00000236423	LINC01134	long intergenic non-protein coding RNA 1134	0.251697	4.42587	0.0614549	0.536257	4.25796	4.34208	4.4975	4.60593	lncRNA
17055626	ENSG00000146618	FERD3L	Fer3 like bHLH transcription factor	0.472407	4.09324	0.0615227	0.536408	3.53773	4.17635	4.49033	4.16856	protein_coding
16822581	ENSG00000007376	RPUSD1	RNA pseudouridine synthase domain containing 1	0.281571	6.84278	0.0615423	0.536408	6.57851	6.82548	6.94143	7.02569	protein_coding
16733230	ENSG00000110074	FOXRED1	FAD dependent oxidoreductase domain containing 1	-0.26258	6.55886	0.0615902	0.536519	6.73943	6.64086	6.50916	6.34598	protein_coding
16856338	ENSG00000116032	GRIN3B	glutamate ionotropic receptor NMDA type subunit 3B	0.297469	4.25618	0.0616766	0.536837	3.9531	4.26178	4.42449	4.38533	protein_coding
17062000	ENSG00000214194	SMIM30	small integral membrane protein 30	-0.275575	4.44494	0.0616969	0.536837	4.7032	4.46226	4.31216	4.30216	protein_coding
16876103	ENSG00000181894	ZNF329	zinc finger protein 329	0.2829	4.65607	0.061737	0.53688	4.59574	4.43351	4.69199	4.90306	protein_coding
16955016	ENSG00000163935	SFMBT1	Scm like with four mbt domains 1	0.244497	6.47584	0.0617915	0.537049	6.37996	6.32722	6.56049	6.63569	protein_coding
16952152	ENSG00000093167	LRRFIP2	LRR binding FLII interacting protein 2	-0.283067	5.24265	0.0619147	0.537813	5.48582	5.28255	5.18811	5.01412	protein_coding
16668150	ENSG00000031698	SARS	seryl-tRNA synthetase	-0.260557	7.68509	0.0620436	0.538628	7.72317	7.90758	7.55461	7.55502	protein_coding
16870338	ENSG00000105650	PDE4C	phosphodiesterase 4C	0.244542	3.9807	0.0621472	0.539097	3.84796	3.8689	4.05632	4.14962	protein_coding
16658736	ENSG00000173614	NMNAT1	nicotinamide nucleotide adenylyltransferase 1	-0.240263	4.42281	0.0621682	0.539097	4.56728	4.5186	4.31242	4.29293	protein_coding
16720679	ENSG00000174672	BRSK2	BR serine/threonine kinase 2	-0.339535	6.13519	0.0622072	0.539107	6.09753	6.51239	5.91738	6.01347	protein_coding
16915519	ENSG00000207802	MIR646	microRNA 646	-0.24713	4.82236	0.0622399	0.539107	4.90434	4.98752	4.7386	4.65899	miRNA
16991164	ENSG00000164591	MYOZ3	myozenin 3	-0.277396	5.23118	0.0622756	0.539111	5.34621	5.39355	5.21532	4.96965	protein_coding
16724485	ENSG00000025434	NR1H3	nuclear receptor subfamily 1 group H member 3	0.269285	4.80087	0.0625107	0.540839	4.71705	4.61541	5.03427	4.83676	protein_coding
16680323	ENSG00000235098	ANKRD65	ankyrin repeat domain 65	0.345648	4.62743	0.062617	0.541453	4.31301	4.59621	4.97025	4.63026	protein_coding
17010703	ENSG00000146250	PRSS35	serine protease 35	-0.265973	6.4246	0.0627912	0.542457	6.57611	6.53907	6.39536	6.18787	protein_coding
16813854	ENSG00000259583	LOC101927751	uncharacterized LOC101927751	0.278316	4.15546	0.0628041	0.542457	3.89074	4.14186	4.27036	4.31887	lncRNA
16850154	ENSG00000176155	CCDC57	coiled-coil domain containing 57	-0.268057	5.14547	0.0628869	0.542569	5.2997	5.2593	4.90366	5.11923	protein_coding
17114856	ENSG00000241769	LINC00893	long intergenic non-protein coding RNA 893	0.253052	4.28954	0.062888	0.542569	4.10859	4.21743	4.36164	4.47049	lncRNA
17099083	ENSG00000136827	TOR1A	torsin family 1 member A	0.32541	7.08549	0.0629671	0.542945	6.72619	7.11937	7.24522	7.25116	protein_coding
16671503	ENSG00000173207	CKS1B	CDC28 protein kinase regulatory subunit 1B	-0.242449	6.92934	0.0630548	0.542955	7.01593	7.08521	6.8345	6.78173	protein_coding
16720724	ENSG00000205866	FAM99A	family with sequence similarity 99 member A	0.298183	4.42017	0.0630711	0.542955	4.38603	4.15612	4.67993	4.45859	lncRNA
17108056	ENSG00000130829	DUSP9	dual specificity phosphatase 9	0.266345	6.59201	0.0630748	0.542955	6.36312	6.55455	6.67774	6.77262	protein_coding
16874325	ENSG00000207782	MIR150	microRNA 150	0.336139	4.23562	0.063146	0.543261	4.15612	3.97898	4.21262	4.59475	miRNA
17086634	ENSG00000123975	CKS2	CDC28 protein kinase regulatory subunit 2	-0.281844	9.00266	0.0633544	0.544591	9.17156	9.1156	8.99379	8.72968	protein_coding
17118436	ENSG00000255585	LOC651337	uncharacterized LOC651337	-0.448741	4.61967	0.0633934	0.544591	4.94674	4.74135	4.07385	4.71675	transcribed_processed_pseudogene
16729670	ENSG00000171204	TMEM126B	transmembrane protein 126B	-0.247926	6.77483	0.06342	0.544591	6.96208	6.83551	6.63825	6.66349	protein_coding
17067393	ENSG00000168081	PNOC	prepronociceptin	0.260139	4.61112	0.0634515	0.544591	4.53654	4.42556	4.81845	4.66393	protein_coding
17046512	ENSG00000234585	CCT6P3	chaperonin containing TCP1 subunit 6 pseudogene 3	-0.435134	5.16225	0.0634907	0.544591	5.55711	5.20253	4.67422	5.21515	transcribed_unprocessed_pseudogene
16819490	ENSG00000102970	CCL17	C-C motif chemokine ligand 17	0.257371	3.81067	0.0635623	0.544591	3.59614	3.76783	3.91467	3.96405	protein_coding
17119696	ENSG00000283710	MIR1204	microRNA 1204	-0.733271	5.1584	0.0635756	0.544591	5.95692	5.09314	4.35374	5.22978	miRNA
16859786	ENSG00000267959	MIR3188	microRNA 3188	-0.253685	3.41127	0.0637606	0.544591	3.559	3.51722	3.3629	3.20595	miRNA
16890651	ENSG00000197756	RPL37A	ribosomal protein L37a	-0.261931	5.98665	0.0637685	0.544591	6.19411	6.04112	5.79171	5.91966	protein_coding
17104416	ENSG00000089289	IGBP1	immunoglobulin binding protein 1	0.259833	6.60825	0.0638031	0.544591	6.44104	6.51563	6.82598	6.65036	protein_coding
17075542	ENSG00000180053	NKX2-6	NK2 homeobox 6	0.264755	4.98064	0.0638699	0.544591	4.75726	4.93926	5.05928	5.16675	protein_coding
16692557	ENSG00000207205	RNVU1-15	RNA, variant U1 small nuclear 15	-0.253564	8.87777	0.0638824	0.544591	8.97546	9.03364	8.82687	8.6751	snRNA
16682771	ENSG00000188257	PLA2G2A	phospholipase A2 group IIA	0.262148	3.98657	0.0639348	0.544591	3.75911	3.95188	4.14645	4.08884	protein_coding
16726549	ENSG00000197891	SLC22A12	solute carrier family 22 member 12	0.250629	4.38668	0.0639426	0.544591	4.21118	4.31155	4.5663	4.4577	protein_coding
16759574	ENSG00000187848	P2RX2	purinergic receptor P2X 2	0.25409	4.58151	0.0639718	0.544591	4.48433	4.42459	4.63131	4.78579	protein_coding
17078539	ENSG00000164684	ZNF704	zinc finger protein 704	-0.240002	4.22651	0.0640187	0.544591	4.31311	4.37992	4.08998	4.12304	protein_coding
16815310	ENSG00000006327	TNFRSF12A	TNF receptor superfamily member 12A	-0.316979	6.64211	0.0640341	0.544591	6.62545	6.97575	6.41616	6.55108	protein_coding
16716916	ENSG00000266407	MIR3157	microRNA 3157	0.241335	4.38168	0.0640395	0.544591	4.26653	4.25551	4.54564	4.45906	miRNA
16898403	ENSG00000198369	SPRED2	sprouty related EVH1 domain containing 2	-0.238936	5.19482	0.0640859	0.544591	5.34384	5.28474	5.08728	5.06343	protein_coding
16954431	ENSG00000114383	TUSC2	tumor suppressor 2, mitochondrial calcium regulator	0.26597	5.53178	0.0641198	0.544591	5.31105	5.48654	5.72887	5.60066	protein_coding
16958124	ENSG00000138496	PARP9	poly(ADP-ribose) polymerase family member 9	0.405508	4.41013	0.0641259	0.544591	4.36438	4.05038	4.8602	4.36557	protein_coding
17043982	ENSG00000105855	ITGB8	integrin subunit beta 8	0.273176	3.72359	0.0642187	0.544591	3.7068	3.4672	3.83608	3.88428	protein_coding
17093147	ENSG00000137074	APTX	aprataxin	-0.298559	5.50879	0.0642292	0.544591	5.71576	5.60037	5.51144	5.20758	protein_coding
16717562	ENSG00000075826	SEC31B	SEC31 homolog B, COPII coat complex component	-0.274148	5.05543	0.0642375	0.544591	5.29267	5.09235	4.84534	4.99138	protein_coding
16877795	ENSG00000084710	EFR3B	EFR3 homolog B	0.248802	5.83571	0.064244	0.544591	5.68482	5.73779	5.89541	6.02481	protein_coding
17126068	ENSG00000100079	LGALS2	galectin 2	-0.283727	3.89342	0.0642702	0.544591	4.06465	4.00591	3.61464	3.88847	protein_coding
17126166	ENSG00000100079	LGALS2	galectin 2	-0.283727	3.89342	0.0642702	0.544591	4.06465	4.00591	3.61464	3.88847	protein_coding
16771322	ENSG00000110871	COQ5	coenzyme Q5, methyltransferase	-0.249428	5.53754	0.0643391	0.544591	5.65926	5.66524	5.48472	5.34092	protein_coding
16818773	ENSG00000121281	ADCY7	adenylate cyclase 7	0.266524	5.71778	0.0643431	0.544591	5.61952	5.54951	5.95562	5.74647	protein_coding
17092915	ENSG00000283982	LOC101929563	uncharacterized LOC101929563	-0.396399	4.03434	0.0643746	0.544591	4.42499	4.04009	3.62805	4.04423	lncRNA
17053769	ENSG00000261455	LINC01003	long intergenic non-protein coding RNA 1003	-0.341708	3.79434	0.0644048	0.544591	3.88047	4.04991	3.82653	3.42043	lncRNA
16945625	ENSG00000114670	NEK11	NIMA related kinase 11	-0.235856	3.67809	0.0648092	0.547605	3.79393	3.7981	3.5727	3.54762	protein_coding
16775834	ENSG00000227640	SOX21-AS1	SOX21 antisense divergent transcript 1	0.298636	6.03267	0.0648596	0.547605	5.72716	6.03954	6.23173	6.13225	lncRNA
17124490	ENSG00000182095	TNRC18	trinucleotide repeat containing 18	0.335182	6.982	0.0648687	0.547605	6.94315	6.68566	6.98011	7.31907	protein_coding
16859840	ENSG00000105696	TMEM59L	transmembrane protein 59 like	0.292588	6.28384	0.0649229	0.54776	5.98371	6.29139	6.45009	6.41019	protein_coding
16965190	ENSG00000048342	CC2D2A	coiled-coil and C2 domain containing 2A	0.244254	4.90916	0.0650929	0.548467	4.84505	4.72901	5.02001	5.04256	protein_coding
16779435	ENSG00000136114	THSD1	thrombospondin type 1 domain containing 1	0.245759	3.91034	0.0651765	0.548467	3.75341	3.82152	3.97883	4.08762	protein_coding
16718232	ENSG00000148841	ITPRIP	inositol 1,4,5-trisphosphate receptor interacting protein	0.23857	4.77024	0.0651814	0.548467	4.66876	4.63314	4.92156	4.85749	protein_coding
16835517	ENSG00000159217	IGF2BP1	insulin like growth factor 2 mRNA binding protein 1	-0.240488	9.62578	0.0651913	0.548467	9.73683	9.75522	9.46086	9.55022	protein_coding
17126186	ENSG00000100316	RPL3	ribosomal protein L3	0.464685	4.4434	0.0652289	0.548467	4.56783	3.85429	4.64443	4.70706	protein_coding
16737669	ENSG00000135365	PHF21A	PHD finger protein 21A	-0.238964	7.07627	0.0652576	0.548467	7.16477	7.22674	6.98059	6.933	protein_coding
16735102	ENSG00000132254	ARFIP2	ADP ribosylation factor interacting protein 2	0.263972	6.50524	0.0652875	0.548467	6.26603	6.48047	6.64648	6.62796	protein_coding
16899210	ENSG00000284308	C2orf81	chromosome 2 open reading frame 81	0.32231	4.44938	0.065308	0.548467	4.12795	4.44851	4.49557	4.72551	protein_coding
17025619	ENSG00000071242	RPS6KA2	ribosomal protein S6 kinase A2	-0.249893	4.95497	0.0653396	0.548467	5.02469	5.13514	4.88274	4.7773	protein_coding
16793805	ENSG00000089775	ZBTB25	zinc finger and BTB domain containing 25	-0.248612	5.93725	0.0653803	0.548467	6.12994	5.99317	5.78722	5.83867	protein_coding
17089419	ENSG00000167094	TTC16	tetratricopeptide repeat domain 16	0.286312	4.45307	0.0654036	0.548467	4.32104	4.29878	4.74232	4.45012	protein_coding
16842147	ENSG00000154874	CCDC144B	coiled-coil domain containing 144B (pseudogene)	-0.389261	5.7471	0.0654372	0.548467	6.20818	5.67527	5.63058	5.47435	transcribed_unprocessed_pseudogene
16689460	ENSG00000143032	BARHL2	BarH like homeobox 2	0.289619	4.62274	0.0656067	0.549586	4.3264	4.62947	4.75505	4.78006	protein_coding
16881631	ENSG00000187605	TET3	tet methylcytosine dioxygenase 3	0.245578	5.15254	0.0657461	0.550247	5.00504	5.05447	5.21456	5.33611	protein_coding
16781312	ENSG00000260910	LINC00565	long intergenic non-protein coding RNA 565	0.239787	3.6025	0.0657575	0.550247	3.52773	3.43749	3.7268	3.71799	lncRNA
16920495	ENSG00000265595	MIR4756	microRNA 4756	0.278385	5.46546	0.0658383	0.550621	5.41185	5.24068	5.70866	5.50064	miRNA
16858884	ENSG00000207585	MIR181D	microRNA 181d	0.243202	5.46444	0.0659457	0.551008	5.28557	5.40012	5.57258	5.59951	miRNA
16748111	ENSG00000245105	A2M-AS1	A2M antisense RNA 1	-0.263356	3.89791	0.0659567	0.551008	4.13747	3.92171	3.76065	3.77182	lncRNA
16823299	ENSG00000010539	ZNF200	zinc finger protein 200	0.30096	5.24679	0.0660261	0.551287	5.26559	4.92704	5.40793	5.38662	protein_coding
16956569	ENSG00000184500	PROS1	protein S	-0.265436	3.83937	0.0660853	0.55148	3.94103	4.00315	3.59869	3.81462	protein_coding
16923659	ENSG00000221837	KRTAP10-9	keratin associated protein 10-9	0.270014	5.42739	0.0661641	0.551837	5.41305	5.17172	5.55372	5.57108	protein_coding
16892136	ENSG00000187514	PTMA	prothymosin alpha	-0.238082	5.93885	0.0662567	0.552308	6.05142	6.06437	5.78017	5.85945	protein_coding
17088951	ENSG00000119408	NEK6	NIMA related kinase 6	-0.447882	4.44832	0.0663243	0.552313	4.8429	4.50163	3.9268	4.52197	protein_coding
16765606	ENSG00000170627	GTSF1	gametocyte specific factor 1	0.2505	6.23722	0.0663619	0.552313	6.03713	6.18681	6.33164	6.39329	protein_coding
17094766	ENSG00000083067	TRPM3	transient receptor potential cation channel subfamily M member 3	0.38242	5.15348	0.0664053	0.552313	5.21329	4.71125	5.24016	5.44923	protein_coding
16776709	ENSG00000126217	MCF2L	MCF.2 cell line derived transforming sequence like	-0.241624	4.37241	0.0664151	0.552313	4.51018	4.47627	4.30418	4.19903	protein_coding
17070177	ENSG00000091656	ZFHX4	zinc finger homeobox 4	-0.287206	5.66751	0.066438	0.552313	5.95995	5.66228	5.54297	5.50485	protein_coding
16883794	ENSG00000170417	TMEM182	transmembrane protein 182	0.233648	4.80829	0.0664903	0.552448	4.69283	4.69009	4.92048	4.92974	protein_coding
16829037	ENSG00000140948	ZCCHC14	zinc finger CCHC-type containing 14	0.259595	7.01919	0.0665623	0.552745	6.92735	6.85142	7.05437	7.2436	protein_coding
16873979	ENSG00000105523	FAM83E	family with sequence similarity 83 member E	0.278048	4.91401	0.066697	0.553054	4.65666	4.89331	5.12002	4.98605	protein_coding
16873140	ENSG00000266921	LOC101928063	uncharacterized LOC101928063	0.259462	3.89799	0.0667023	0.553054	3.72306	3.81346	4.11918	3.93626	lncRNA
16756202	ENSG00000255150	EID3	EP300 interacting inhibitor of differentiation 3	-0.387783	5.52161	0.066708	0.553054	5.93995	5.49105	5.1627	5.49274	protein_coding
16916863	ENSG00000101236	RNF24	ring finger protein 24	0.283281	5.9931	0.0668316	0.55348	5.91511	5.78782	6.26472	6.00477	protein_coding
16709298	ENSG00000151532	VTI1A	vesicle transport through interaction with t-SNAREs 1A	-0.259086	5.65731	0.0668318	0.55348	5.75875	5.81495	5.43016	5.62537	protein_coding
16870600	ENSG00000213996	TM6SF2	transmembrane 6 superfamily member 2	0.395305	3.95198	0.06688	0.55358	3.52585	3.9828	3.97534	4.32392	protein_coding
16996722	ENSG00000123219	CENPK	centromere protein K	-0.33239	6.04992	0.0669505	0.553773	6.38686	6.04537	6.01171	5.75574	protein_coding
16941952	ENSG00000180376	CCDC66	coiled-coil domain containing 66	-0.247023	4.64909	0.0669968	0.553773	4.84227	4.70293	4.54989	4.50126	protein_coding
16839606	ENSG00000070444	MNT	MAX network transcriptional repressor	0.282359	6.12042	0.067012	0.553773	5.89517	6.0633	6.37806	6.14514	protein_coding
16662108	ENSG00000162526	TSSK3	testis specific serine kinase 3	-0.464181	3.8324	0.0671582	0.554126	3.79033	4.33865	3.36402	3.8366	protein_coding
16979114	ENSG00000199102	MIR302C	microRNA 302c	-0.560461	4.64236	0.067159	0.554126	4.47668	5.36851	4.47308	4.25118	miRNA
16700343	ENSG00000135801	TAF5L	TATA-box binding protein associated factor 5 like	0.2437	6.77192	0.067189	0.554126	6.62376	6.67639	6.95306	6.83449	protein_coding
16919906	ENSG00000172315	TP53RK	TP53 regulating kinase	0.262447	5.6843	0.0671998	0.554126	5.44946	5.6567	5.84999	5.78106	protein_coding
16848070	ENSG00000108932	SLC16A6	solute carrier family 16 member 6	-0.313898	6.1731	0.0672889	0.554415	6.23159	6.42852	6.17863	5.85368	protein_coding
17106214	ENSG00000077264	PAK3	p21 (RAC1) activated kinase 3	-0.385173	4.87141	0.0673073	0.554415	5.22973	4.89826	4.90057	4.45707	protein_coding
17021489	ENSG00000118432	CNR1	cannabinoid receptor 1	0.256	4.34697	0.0673629	0.554574	4.1295	4.30844	4.43915	4.51079	protein_coding
16867766	ENSG00000125726	CD70	CD70 molecule	0.298998	7.72228	0.0674254	0.554619	7.40445	7.74111	7.89227	7.85128	protein_coding
17021504	ENSG00000118432	CNR1	cannabinoid receptor 1	0.260645	5.13857	0.0674409	0.554619	4.91167	5.10483	5.31309	5.2247	protein_coding
16744322	ENSG00000086848	ALG9	ALG9 alpha-1,2-mannosyltransferase	0.257138	6.38017	0.0675178	0.554767	6.21202	6.29118	6.59969	6.41778	protein_coding
16766734	ENSG00000135407	AVIL	advillin	0.247129	3.62108	0.0675315	0.554767	3.42513	3.56989	3.76684	3.72244	protein_coding
16829629	ENSG00000167720	SRR	serine racemase	-0.32228	6.85583	0.0675894	0.554945	6.89892	7.13502	6.85817	6.53121	protein_coding
16863760	ENSG00000105467	SYNGR4	synaptogyrin 4	0.347417	4.10358	0.0676622	0.555244	3.90055	3.95918	4.04577	4.5088	protein_coding
16706023	ENSG00000138286	FAM149B1	family with sequence similarity 149 member B1	-0.236891	6.12403	0.0677556	0.555712	6.27247	6.21248	6.03534	5.97582	protein_coding
16838049	ENSG00000185262	UBALD2	UBA like domain containing 2	0.268961	7.38989	0.0679487	0.556803	7.13253	7.37829	7.51782	7.53092	protein_coding
16661253	ENSG00000238705	MIR1976	microRNA 1976	-0.261712	5.69273	0.0679614	0.556803	5.71504	5.93214	5.57663	5.54712	miRNA
16913619	ENSG00000182035	ADIG	adipogenin	0.246476	4.92113	0.068082	0.557492	4.85878	4.73701	5.08921	4.99953	protein_coding
16876126	ENSG00000174586	ZNF497	zinc finger protein 497	-0.25669	4.26811	0.0681245	0.557542	4.2967	4.4962	4.1402	4.13932	protein_coding
16965559	ENSG00000053900	ANAPC4	anaphase promoting complex subunit 4	-0.241669	5.68018	0.0682522	0.558288	5.8604	5.74162	5.54083	5.57785	protein_coding
16934671	ENSG00000128311	TST	thiosulfate sulfurtransferase	0.304905	6.53134	0.0685744	0.559943	6.19999	6.55778	6.66252	6.70506	protein_coding
16713610	ENSG00000231964	LOC102724323	uncharacterized LOC102724323	0.237674	3.4994	0.0685747	0.559943	3.39001	3.37112	3.66666	3.56982	lncRNA
17120106	ENSG00000135069	PSAT1	phosphoserine aminotransferase 1	-0.280855	8.38459	0.0685836	0.559943	8.63207	8.41796	8.34115	8.14718	protein_coding
17118834	ENSG00000274544	SNORD28	small nucleolar RNA, C/D box 28	-0.354481	8.52809	0.0686011	0.559943	8.93474	8.47592	8.43304	8.26865	snoRNA
16702330	ENSG00000165632	TAF3	TATA-box binding protein associated factor 3	0.234711	6.00989	0.0687467	0.560604	5.86044	5.92463	6.10929	6.1452	protein_coding
16888578	ENSG00000144366	GULP1	GULP PTB domain containing engulfment adaptor 1	-0.264489	6.07437	0.0687662	0.560604	6.31464	6.09858	5.98623	5.89802	protein_coding
16708249	ENSG00000099194	SCD	stearoyl-CoA desaturase	-0.234267	10.2787	0.0687921	0.560604	10.3665	10.4251	10.143	10.1801	protein_coding
16948837	ENSG00000145194	ECE2	endothelin converting enzyme 2	0.231394	4.10815	0.0689096	0.560686	4.00321	3.98169	4.22904	4.21865	protein_coding
16767170	ENSG00000155974	GRIP1	glutamate receptor interacting protein 1	0.247728	4.57147	0.0689353	0.560686	4.51346	4.38176	4.74308	4.64759	protein_coding
16678114	ENSG00000143819	EPHX1	epoxide hydrolase 1	0.270634	6.76352	0.0689908	0.560686	6.50001	6.7564	6.90273	6.89495	protein_coding
16751815	ENSG00000205352	PRR13	proline rich 13	-0.231392	5.09582	0.0690326	0.560686	5.21929	5.20375	4.96869	4.99157	protein_coding
16876132	ENSG00000152475	ZNF837	zinc finger protein 837	0.281986	4.75331	0.0690387	0.560686	4.53232	4.69232	5.01783	4.77078	protein_coding
16915405	ENSG00000124203	ZNF831	zinc finger protein 831	-0.27078	3.73103	0.0690695	0.560686	3.87855	3.85429	3.72374	3.46753	protein_coding
16881629	ENSG00000187605	TET3	tet methylcytosine dioxygenase 3	0.298369	6.43147	0.0691278	0.560686	6.14967	6.4149	6.47116	6.69016	protein_coding
17020118	ENSG00000112144	ICK	intestinal cell kinase	0.235254	7.96225	0.0691454	0.560686	7.84219	7.84707	8.03839	8.12137	protein_coding
16928454	ENSG00000133454	MYO18B	myosin XVIIIB	0.296414	4.0867	0.069218	0.560686	3.82021	4.05678	4.11373	4.35609	protein_coding
16926386	ENSG00000205445	KRTAP10-2	keratin associated protein 10-2	-0.277703	4.14087	0.0692635	0.560686	4.21288	4.34656	3.87816	4.12587	protein_coding
16779515	ENSG00000234787	LINC00458	long intergenic non-protein coding RNA 458	-0.362256	3.67706	0.0693204	0.560686	4.03876	3.67762	3.67501	3.31686	lncRNA
16828400	ENSG00000166816	LDHD	lactate dehydrogenase D	0.265406	4.1235	0.0693433	0.560686	4.09131	3.89028	4.19127	4.32113	protein_coding
16698543	ENSG00000117280	RAB29	RAB29, member RAS oncogene family	-0.240512	6.31584	0.0693607	0.560686	6.40075	6.47144	6.24696	6.1442	protein_coding
17114114	ENSG00000165675	ENOX2	ecto-NOX disulfide-thiol exchanger 2	0.245017	6.2407	0.0693842	0.560686	6.14071	6.09568	6.43536	6.29106	protein_coding
16753550	ENSG00000111490	TBC1D30	TBC1 domain family member 30	0.29056	5.80493	0.0694109	0.560686	5.82028	5.49901	5.9623	5.93811	protein_coding
16726524	ENSG00000181908	LOC100996455	uncharacterized LOC100996455	0.306714	3.61966	0.0694239	0.560686	3.34006	3.59254	3.90727	3.63875	lncRNA
16825592	ENSG00000149929	HIRIP3	HIRA interacting protein 3	0.24684	6.08385	0.0694533	0.560686	5.882	6.03885	6.18891	6.22562	protein_coding
16657594	ENSG00000187608	ISG15	ISG15 ubiquitin like modifier	0.351661	5.60157	0.0694714	0.560686	5.2366	5.61488	5.6265	5.9283	protein_coding
17007868	ENSG00000204140	CLPSL1	colipase like 1	0.247262	3.48705	0.0695072	0.560686	3.32321	3.40362	3.53949	3.68187	protein_coding
16921375	ENSG00000198276	UCKL1	uridine-cytidine kinase 1 like 1	0.25209	6.35568	0.0695356	0.560686	6.13639	6.32289	6.47964	6.48382	protein_coding
16813029	ENSG00000140511	HAPLN3	hyaluronan and proteoglycan link protein 3	-0.238716	6.79858	0.0696321	0.561072	6.90202	6.93385	6.6241	6.73433	protein_coding
16778067	ENSG00000133083	DCLK1	doublecortin like kinase 1	0.303796	7.31188	0.0696817	0.561072	7.31727	7.0027	7.55279	7.37477	protein_coding
16740807	ENSG00000255517	LOC101928069	uncharacterized LOC101928069	0.259113	5.31811	0.0696936	0.561072	5.18753	5.18958	5.33924	5.5561	lncRNA
16973365	ENSG00000168993	CPLX1	complexin 1	0.265011	4.50887	0.0699086	0.562506	4.26113	4.49159	4.60727	4.67547	protein_coding
16937201	ENSG00000168137	SETD5	SET domain containing 5	-0.240683	7.88827	0.0700466	0.563103	8.07378	7.94344	7.77042	7.76543	protein_coding
16713562	ENSG00000165507	DEPP1	DEPP1 autophagy regulator	-0.244022	3.47249	0.0700787	0.563103	3.52946	3.65955	3.31325	3.38772	protein_coding
16663828	ENSG00000159214	CCDC24	coiled-coil domain containing 24	0.246927	4.72642	0.0700932	0.563103	4.52044	4.68548	4.85183	4.84795	protein_coding
16986734	ENSG00000152380	FAM151B	family with sequence similarity 151 member B	-0.242762	3.55535	0.0701538	0.563294	3.61389	3.73958	3.39949	3.46845	protein_coding
16913263	ENSG00000088367	EPB41L1	erythrocyte membrane protein band 4.1 like 1	0.24034	6.04484	0.0702327	0.563631	5.88017	5.96916	6.11794	6.21208	protein_coding
16850390	ENSG00000167281	RBFOX3	RNA binding fox-1 homolog 3	-0.338004	3.6167	0.0703255	0.56408	3.77377	3.79764	3.67423	3.22117	protein_coding
16867868	ENSG00000125731	SH2D3A	SH2 domain containing 3A	0.245919	4.75295	0.0704001	0.564382	4.70957	4.55041	4.89022	4.8616	protein_coding
16823263	ENSG00000162069	BICDL2	BICD family like cargo adaptor 2	0.235112	4.66222	0.0706962	0.565653	4.52034	4.56899	4.82123	4.73832	protein_coding
16959896	ENSG00000175066	GK5	glycerol kinase 5	-0.282502	6.12413	0.0707708	0.565653	6.39404	6.13672	6.06274	5.90302	protein_coding
16920156	ENSG00000124212	PTGIS	prostaglandin I2 synthase	0.302614	3.84392	0.0707979	0.565653	3.83452	3.5507	4.10787	3.88259	protein_coding
17124802	ENSG00000128591	FLNC	filamin C	-0.246337	8.71953	0.07082	0.565653	8.75979	8.9256	8.60146	8.59126	protein_coding
16964098	ENSG00000249784	SCARNA22	small Cajal body-specific RNA 22	0.286865	8.30543	0.070827	0.565653	8.01366	8.31035	8.39371	8.50403	scaRNA
16712755	ENSG00000230445	LRRC37A6P	leucine rich repeat containing 37 member A6, pseudogene	0.245709	3.68363	0.0709278	0.565653	3.54867	3.57287	3.88736	3.7256	transcribed_processed_pseudogene
17089549	ENSG00000106976	DNM1	dynamin 1	-0.290594	6.3187	0.0709396	0.565653	6.41028	6.51772	6.01835	6.32846	protein_coding
16874233	ENSG00000221916	C19orf73	chromosome 19 open reading frame 73	-0.389564	5.22876	0.0709527	0.565653	5.13516	5.71194	5.05298	5.01499	protein_coding
16659046	ENSG00000162490	DRAXIN	dorsal inhibitory axon guidance protein	0.319123	4.29548	0.0710361	0.565653	3.96153	4.31031	4.56092	4.34916	protein_coding
17121418	ENSG00000131149	GSE1	Gse1 coiled-coil protein	0.234372	5.0227	0.071058	0.565653	4.86361	4.94743	5.16013	5.11965	protein_coding
17112187	ENSG00000202566	MIR421	microRNA 421	-0.576927	5.85493	0.0710774	0.565653	6.53921	5.74758	5.28467	5.84827	miRNA
16817337	ENSG00000176476	SGF29	SAGA complex associated factor 29	0.27575	6.66469	0.0711084	0.565653	6.44705	6.60658	6.68597	6.91916	protein_coding
16942625	ENSG00000170837	GPR27	G protein-coupled receptor 27	0.269612	5.68356	0.0711718	0.565653	5.64348	5.45403	5.90892	5.72781	protein_coding
16908171	ENSG00000144583	MARCH4	membrane associated ring-CH-type finger 4	0.52025	3.58749	0.0711859	0.565653	2.89847	3.75625	3.85116	3.84407	protein_coding
17095948	ENSG00000127081	ZNF484	zinc finger protein 484	-0.432776	5.78004	0.0711867	0.565653	6.24216	5.7507	5.79462	5.33269	protein_coding
16822652	ENSG00000007520	TSR3	TSR3 ribosome maturation factor	0.248398	7.49028	0.071275	0.565653	7.34947	7.3827	7.70216	7.5268	protein_coding
16814079	ENSG00000231439	WASIR2	WASH and IL9R antisense RNA 2	0.233811	5.85602	0.0712884	0.565653	5.69448	5.78374	5.96609	5.97975	lncRNA
17063480	ENSG00000059378	PARP12	poly(ADP-ribose) polymerase family member 12	0.341561	5.71497	0.0713052	0.565653	5.31681	5.77156	5.83447	5.93702	protein_coding
16841941	ENSG00000072310	SREBF1	sterol regulatory element binding transcription factor 1	-0.249581	5.72828	0.0713363	0.565653	5.77282	5.93331	5.55822	5.64876	protein_coding
16740094	ENSG00000171219	CDC42BPG	CDC42 binding protein kinase gamma	0.244429	4.28059	0.0713561	0.565653	4.09092	4.22584	4.44524	4.36038	protein_coding
16745658	ENSG00000110013	SIAE	sialic acid acetylesterase	-0.243552	6.63766	0.0714243	0.565653	6.73043	6.78844	6.58784	6.44392	protein_coding
16688115	ENSG00000230798	FOXD3-AS1	FOXD3 antisense RNA 1	0.254908	6.19554	0.0714252	0.565653	5.9924	6.14377	6.3942	6.25179	lncRNA
16850958	ENSG00000154856	APCDD1	APC down-regulated 1	0.243238	3.57775	0.0714361	0.565653	3.45085	3.46142	3.62277	3.77597	protein_coding
16888822	ENSG00000151690	MFSD6	major facilitator superfamily domain containing 6	0.273568	5.1174	0.0714466	0.565653	4.99625	4.96498	5.39163	5.11674	protein_coding
16888758	ENSG00000064933	PMS1	PMS1 homolog 1, mismatch repair system component	-0.24565	6.36426	0.0715398	0.565934	6.56821	6.40596	6.26031	6.22255	protein_coding
16953592	ENSG00000183396	TMEM89	transmembrane protein 89	-0.238387	5.20605	0.071594	0.565934	5.27503	5.37546	5.04854	5.12518	protein_coding
16924101	ENSG00000188681	TEKT4P2	tektin 4 pseudogene 2	0.276886	5.45672	0.0716216	0.565934	5.30206	5.33449	5.45193	5.73839	transcribed_unprocessed_pseudogene
16840113	ENSG00000161921	CXCL16	C-X-C motif chemokine ligand 16	0.290964	6.14732	0.0716302	0.565934	5.83616	6.16753	6.30241	6.2832	protein_coding
16677278	ENSG00000162772	ATF3	activating transcription factor 3	-0.258848	4.59722	0.0718442	0.566837	4.64341	4.80987	4.54387	4.39171	protein_coding
16727017	ENSG00000213445	SIPA1	signal-induced proliferation-associated 1	-0.250919	4.13164	0.071886	0.566837	4.25619	4.25801	4.10267	3.90969	protein_coding
16818083	ENSG00000175938	ORAI3	ORAI calcium release-activated calcium modulator 3	0.282641	4.40853	0.0718911	0.566837	4.1817	4.35271	4.42198	4.67772	protein_coding
16815052	ENSG00000167968	DNASE1L2	deoxyribonuclease 1 like 2	0.228006	4.13717	0.0718928	0.566837	4.02268	4.02365	4.24778	4.25456	protein_coding
17124768	ENSG00000222011	FAM185A	family with sequence similarity 185 member A	-0.26129	5.73058	0.0719351	0.566878	5.93816	5.7843	5.68894	5.51094	protein_coding
17016525	ENSG00000269293	ZSCAN16-AS1	ZSCAN16 antisense RNA 1	0.242884	4.20859	0.0720383	0.567399	4.01483	4.15947	4.35805	4.30202	lncRNA
16850797	ENSG00000206418	RAB12	RAB12, member RAS oncogene family	0.301583	7.75526	0.0720949	0.567553	7.7711	7.43784	7.97964	7.83247	protein_coding
16975388	ENSG00000205794	LOC344967	acyl-CoA thioesterase 7 pseudogene	0.546327	3.73358	0.0723006	0.568279	3.04966	3.87118	3.80392	4.20957	transcribed_processed_pseudogene
17018615	ENSG00000010030	ETV7	ETS variant 7	0.361749	3.59902	0.0723608	0.568279	3.47134	3.36494	4.03386	3.52592	protein_coding
16836504	ENSG00000167447	SMG8	SMG8 nonsense mediated mRNA decay factor	0.259607	4.40576	0.0723678	0.568279	4.18586	4.36605	4.46348	4.60764	protein_coding
17100467	ENSG00000188833	ENTPD8	ectonucleoside triphosphate diphosphohydrolase 8	0.288142	4.5237	0.0723751	0.568279	4.29083	4.46842	4.80465	4.53088	protein_coding
16657821	ENSG00000197785	ATAD3A	ATPase family AAA domain containing 3A	0.279448	6.17827	0.0724081	0.568279	5.96164	6.11545	6.18944	6.44655	protein_coding
16982099	ENSG00000164323	CFAP97	cilia and flagella associated protein 97	-0.251279	7.21193	0.0724103	0.568279	7.43509	7.24006	7.10047	7.07212	protein_coding
16816408	ENSG00000167186	COQ7	coenzyme Q7, hydroxylase	0.276257	7.67443	0.0725596	0.568435	7.57648	7.49613	7.95185	7.67327	protein_coding
16868638	ENSG00000267673	FDX2	ferredoxin 2	0.229194	4.63068	0.0725617	0.568435	4.49007	4.54209	4.73772	4.75283	protein_coding
16952202	ENSG00000235257	ITGA9-AS1	ITGA9 antisense RNA 1	-0.230455	3.57388	0.0725635	0.568435	3.65922	3.719	3.44036	3.47695	lncRNA
16935244	ENSG00000100316	RPL3	ribosomal protein L3	-0.228294	6.02026	0.0725788	0.568435	6.11582	6.15299	5.89951	5.91271	protein_coding
16775364	ENSG00000102554	KLF5	Kruppel like factor 5	0.228158	7.27607	0.0727189	0.568471	7.17057	7.15341	7.37235	7.40794	protein_coding
16975918	ENSG00000163069	SGCB	sarcoglycan beta	0.259658	7.90831	0.0727574	0.568471	7.87939	7.67758	8.09601	7.98027	protein_coding
16727861	ENSG00000175634	RPS6KB2	ribosomal protein S6 kinase B2	0.290078	5.90995	0.0727814	0.568471	5.61732	5.91252	5.97726	6.13273	protein_coding
17119006	ENSG00000266643	MIR3677	microRNA 3677	0.301391	7.24772	0.0728529	0.568471	7.15175	7.0423	7.57334	7.22349	miRNA
16944736	ENSG00000273033	LINC02035	long intergenic non-protein coding RNA 2035	-0.249222	4.85589	0.0728529	0.568471	5.05298	4.90801	4.66976	4.79279	lncRNA
17076314	ENSG00000188778	ADRB3	adrenoceptor beta 3	0.287715	4.40496	0.0728869	0.568471	4.40508	4.11713	4.62626	4.47138	protein_coding
16701156	ENSG00000214837	LINC01347	long intergenic non-protein coding RNA 1347	-0.319012	5.95574	0.07289	0.568471	6.26917	5.96133	5.6574	5.93507	transcribed_unprocessed_pseudogene
17124846	ENSG00000214870	LOC441204	uncharacterized LOC441204	-0.377351	4.14675	0.0728914	0.568471	4.07278	4.59807	3.86467	4.05148	lncRNA
16662676	ENSG00000197982	C1orf122	chromosome 1 open reading frame 122	0.26622	4.84274	0.0729916	0.568471	4.58462	4.83465	4.94467	5.00703	protein_coding
16746203	ENSG00000134917	ADAMTS8	ADAM metallopeptidase with thrombospondin type 1 motif 8	0.227984	4.33329	0.0730238	0.568471	4.23937	4.19922	4.4412	4.45336	protein_coding
16659478	ENSG00000116731	PRDM2	PR/SET domain 2	-0.28588	6.11715	0.0730576	0.568471	6.32877	6.19141	6.11986	5.82856	protein_coding
16689113	ENSG00000171502	COL24A1	collagen type XXIV alpha 1 chain	0.227048	4.12403	0.0731082	0.568471	4.00111	4.01991	4.23316	4.24195	protein_coding
17078121	ENSG00000147592	LACTB2	lactamase beta 2	-0.257546	6.66857	0.0731087	0.568471	6.87205	6.72265	6.62459	6.45501	protein_coding
16936925	ENSG00000175928	LRRN1	leucine rich repeat neuronal 1	-0.238705	6.41263	0.0731867	0.568471	6.53021	6.53375	6.36249	6.22407	protein_coding
16717775	ENSG00000107833	NPM3	nucleophosmin/nucleoplasmin 3	-0.286871	7.44714	0.0732717	0.568471	7.49034	7.69081	7.43216	7.17525	protein_coding
17118224	ENSG00000204623	ZNRD1ASP	zinc ribbon domain containing 1 antisense, pseudogene	-0.366514	5.78318	0.0732899	0.568471	6.12887	5.804	5.3882	5.81164	transcribed_unitary_pseudogene
17118226	ENSG00000204623	ZNRD1ASP	zinc ribbon domain containing 1 antisense, pseudogene	-0.366514	5.78318	0.0732899	0.568471	6.12887	5.804	5.3882	5.81164	transcribed_unitary_pseudogene
17118230	ENSG00000204623	ZNRD1ASP	zinc ribbon domain containing 1 antisense, pseudogene	-0.366514	5.78318	0.0732899	0.568471	6.12887	5.804	5.3882	5.81164	transcribed_unitary_pseudogene
17118244	ENSG00000204623	ZNRD1ASP	zinc ribbon domain containing 1 antisense, pseudogene	-0.366514	5.78318	0.0732899	0.568471	6.12887	5.804	5.3882	5.81164	transcribed_unitary_pseudogene
17108546	ENSG00000185515	BRCC3	BRCA1/BRCA2-containing complex subunit 3	0.228641	8.94568	0.0733807	0.568537	8.86027	8.80246	9.05998	9.06003	protein_coding
16987883	ENSG00000164209	SLC25A46	solute carrier family 25 member 46	0.247805	7.09589	0.0734293	0.568537	7.05326	6.89071	7.26555	7.17403	protein_coding
16762880	ENSG00000245614	DDX11-AS1	DDX11 antisense RNA 1	-0.27918	5.14546	0.0734426	0.568537	5.43624	5.13386	5.01314	4.9986	lncRNA
16769972	ENSG00000139433	GLTP	glycolipid transfer protein	0.236518	7.1712	0.0734836	0.568537	7.06948	7.03639	7.3507	7.22821	protein_coding
16836416	ENSG00000121053	EPX	eosinophil peroxidase	0.272536	3.50644	0.0734843	0.568537	3.39979	3.34054	3.5052	3.78021	protein_coding
16759087	ENSG00000181234	TMEM132C	transmembrane protein 132C	0.333346	4.41025	0.0736348	0.569413	4.01829	4.46887	4.54829	4.60556	protein_coding
16709386	ENSG00000165806	CASP7	caspase 7	0.242041	5.53066	0.073788	0.570309	5.3766	5.44267	5.72474	5.57862	protein_coding
16856828	ENSG00000172006	ZNF554	zinc finger protein 554	0.285319	3.47645	0.0739959	0.571627	3.19601	3.47158	3.70419	3.53404	protein_coding
16864893	ENSG00000167562	ZNF701	zinc finger protein 701	-0.372667	3.9997	0.0741082	0.572148	4.20685	4.16522	4.08819	3.53855	protein_coding
16805192	ENSG00000140557	ST8SIA2	ST8 alpha-N-acetyl-neuraminide alpha-2,8-sialyltransferase 2	-0.227413	5.64309	0.0741787	0.572148	5.77637	5.73723	5.51271	5.54606	protein_coding
16960082	ENSG00000268129	LOC100289361	uncharacterized LOC100289361	-0.301507	4.65846	0.0742725	0.572148	4.96572	4.65271	4.60829	4.40713	lncRNA
17010749	ENSG00000135324	MRAP2	melanocortin 2 receptor accessory protein 2	-0.308583	4.22266	0.0743095	0.572148	4.50945	4.24445	4.21265	3.92409	protein_coding
16792659	ENSG00000100485	SOS2	SOS Ras/Rho guanine nucleotide exchange factor 2	-0.235961	6.43632	0.0743426	0.572148	6.61748	6.49112	6.33107	6.3056	protein_coding
16909221	ENSG00000236432	LOC654841	uncharacterized LOC654841	0.251651	3.5567	0.074349	0.572148	3.53332	3.32844	3.66557	3.69949	lncRNA
16896940	ENSG00000231826	LINC01819	long intergenic non-protein coding RNA 1819	-0.258649	3.57968	0.0743551	0.572148	3.82251	3.59551	3.48189	3.41883	lncRNA
16796667	ENSG00000197119	SLC25A29	solute carrier family 25 member 29	-0.281162	6.29069	0.0743628	0.572148	6.33206	6.53049	6.27078	6.02944	protein_coding
16934271	ENSG00000185666	SYN3	synapsin III	-0.398195	4.86946	0.0744132	0.572197	5.37391	4.7632	4.66137	4.67936	protein_coding
17055910	ENSG00000105928	GSDME	gasdermin E	-0.229478	4.16361	0.0744677	0.572197	4.27948	4.27721	4.08872	4.00901	protein_coding
16710927	ENSG00000148832	PAOX	polyamine oxidase	0.275583	4.2892	0.0744814	0.572197	4.09351	4.20931	4.56275	4.29123	protein_coding
16745997	ENSG00000134954	ETS1	ETS proto-oncogene 1, transcription factor	-0.2615	4.43749	0.0745402	0.572361	4.69032	4.44615	4.28801	4.32546	protein_coding
16892231	ENSG00000163283	ALPP	alkaline phosphatase, placental	0.35943	3.54259	0.0748128	0.573705	3.17737	3.54837	3.90629	3.53832	protein_coding
16961374	ENSG00000184378	ACTRT3	actin related protein T3	0.312581	4.08391	0.074819	0.573705	3.9575	3.89774	4.0402	4.4402	protein_coding
16898108	ENSG00000206937	SNORA70B	small nucleolar RNA, H/ACA box 70B	-0.356553	3.8707	0.0748278	0.573705	3.96236	4.13559	3.44956	3.93528	snoRNA
16799637	ENSG00000051180	RAD51	RAD51 recombinase	-0.23149	6.68515	0.0749518	0.574367	6.84678	6.75501	6.59134	6.54747	protein_coding
16942419	ENSG00000239653	PSMD6-AS2	PSMD6 antisense RNA 2	-0.277532	4.41516	0.0750853	0.574931	4.70518	4.40267	4.28996	4.26283	lncRNA
17021217	ENSG00000065833	ME1	malic enzyme 1	-0.232524	8.81953	0.0751224	0.574931	8.9584	8.91318	8.75388	8.65265	protein_coding
16811730	ENSG00000178761	FAM219B	family with sequence similarity 219 member B	-0.245424	6.18884	0.0751381	0.574931	6.28671	6.3364	6.15466	5.97761	protein_coding
16974898	ENSG00000207697	MIR573	microRNA 573	-0.358434	5.56421	0.0751849	0.575001	5.9671	5.51974	5.25098	5.519	miRNA
[truncated: 13,289 more rows]
